# Supplementary material for: Characterization of nucleic acids from extracellular vesicle-enriched human sweat
Source: BMC Genomics. 2021 Jun 9;22:425. doi: 10.1186/s12864-021-07733-9 (PMC8188706; doi:10.1186/s12864-021-07733-9)
Supplement: Supplementary file 2 — Additional file 2: Supplementary Table 1. Transcripts identified in at least 18 samples. [file 12864_2021_7733_MOESM2_ESM.xlsx]

## Sheet: Description
Characterization of nucleic acids from extracellular vesicle-enriched human sweat
Genevieve Bart1, Daniel Fischer2, Anatoliy Samoylenko1, Artem Zhyvolozhnyi1, Pavlo Stehantsev1, Ilkka Miinalainen1, Mika Kaakinen1, Tuomas Nurmi1, Prateek Singh1,4, Susanna Kosamo1, Lauri Rannaste3, Sirja Viitala2, Jussi Hiltunen3, Seppo Vainio1*
Affiliations
1 Faculty of Biochemistry and Molecular Medicine, Disease Networks Research Unit, Laboratory of Developmental Biology, Kvantum Institute, Infotech Oulu, University of Oulu, 90014 University of Oulu, Finland
2 Production Systems, Natural Resources Institute Finland (LUKE), 31600 Jokioinen, Finland
3 Biosensors, VTT, Technical Research Center of Finland Ltd, Kaitoväylä 1, 90570 Oulu, Finland
4 Current Address: Finnadvance, Aapistie 5, 90220 Oulu, Finland.
*Corresponding author: Seppo Vainio, seppo.vainio@oulu.fi
Supplementary table 1.
Transcripts identified in at least 18 samples

## Sheet: Data
gene_name	Chr.	coordinates		strand	gene_id	gene_biotype	library 1	Library2	Library3	Library4	Library5	Library6	Library7	Library8	Library9	Library10	Library11	Library12	Library13	Library14	Library15	Library16	Library17	Library18	Library19	Library20
AC007179.2	2	59238714	59249511	-	ENSG00000233891	lincRNA	77.723438011821	209.704208020503	186.103515716811	167.52093092889	120.673488765985	144.813973122728	136.895948258025	97.8211840494119	173.562133463368	125.269426350459	97.6071677898749	167.55291229909	128.294490251992	162.893594906565	179.681768108405	114.270042597715	115.636172983852	105.012622097126	133.32623470419	132.692104635111
AC009220.1	7	139227537	139227828	-	ENSG00000228360	processed_pseudogene	1216.33858974055	89.3001697506927	0	105.333387544917	166.020969610609	198.216629130384	1836.31121802523	1499.61769121485	75.1015635995338	1176.24779306508	1007.14975611869	260.584494277972	1462.79216046658	1748.03324409624	185.402827504361	129.533166999794	4362.56523489215	2112.94627538282	76.1032922588644	1631.59443190218
AC009413.1	2	41850203	41850601	-	ENSG00000236533	processed_pseudogene	238.377914572268	122.507268049945	147.615464077924	144.502586933479	170.818057928503	108.770130155969	299.900073295578	192.868544143367	154.543167306578	461.041848538071	621.750490146636	111.714144060751	531.19721227703	449.635435588825	169.564395003989	148.084399459563	66.4980630444196	289.866499085181	130.503761222801	254.354316987948
AC010326.3	19	57867038	57868172	-	ENSG00000269867	sense_intronic	35.0348633677115	54.0153907133067	0	42.4756496303727	50.2109210159115	79.9307825001399	105.784545794659	75.5900350261545	121.138711153162	67.7602125990222	203.066383619203	78.8104508174516	34.6982587372818	0	49.8424144841857	52.2342017591487	117.280187998578	56.8029870191542	92.0658735007533	89.7190707484817
AC010542.4	16	66549280	66551189	+	ENSG00000261519	lincRNA	111.82159376609	102.164259159514	141.568565549431	60.2535668931635	100.904049235573	90.7082489304888	75.0300026222986	174.245127885067	96.6603152247536	120.151031769351	129.626346295632	83.8470537507827	73.8314965902769	187.485493309955	141.407290123808	123.494166547734	83.1835382661467	120.866282489159	130.599468538523	137.876295033593
AC010970.1	Y	10197256	10199103	-	ENSG00000225840	processed_pseudogene	128.416905792857	65.9960648130458	69.9794804258964	93.4142332423247	116.560743011671	117.191423394899	64.6238382087926	55.4135936250207	105.455281643417	99.3474042870342	104.204828583801	105.919766691493	76.3098684303404	96.8894983023022	54.8077660083277	134.021592927236	128.963758432654	20.8205859295979	89.9889498069085	65.771316617999
AC027281.2	16	70778433	70779145	+	ENSG00000279123	TEC	766.19081109359	308.160838591927	231.043080292751	188.475752432899	461.512646210389	364.807683725358	469.394159663753	395.30828008411	331.153593989798	386.575819630939	270.317862913316	312.23475657429	428.903616779237	335.121541880809	260.657626870598	198.666037027773	631.918391233909	432.085642831094	262.620490280941	540.288580073839
AC051619.7	15	45198517	45199139	-	ENSG00000259932	sense_intronic	762.656028937	803.486173649118	774.530271004364	785.936095813439	674.026452587121	574.19087197287	767.589898209904	658.192330710053	741.658126061313	811.270583962892	751.476208705277	757.716448494367	566.496491120734	959.029492842187	678.121274232189	568.529816574657	1063.75518857231	803.734869381955	701.447225916511	813.770242453404
AC051619.8	15	45200325	45200632	-	ENSG00000260035	sense_intronic	1931.48228826879	1389.6793517392	1760.61492921084	1592.35261106176	1365.61711240778	1304.35581162606	1399.66392513975	1500.22828473733	1469.25078494723	1793.10738486794	1253.85223709629	1506.21232930378	1147.75510578859	2331.65997868863	824.348076688772	1382.24969085122	1293.13822923513	1252.62613068298	1353.4982922912	2374.19456273832
AC124068.2	15	89335053	89336161	+	ENSG00000261441	antisense	13.8059385913508	844.3232289554	711.303758918911	786.689578340412	844.213731384329	787.443826434731	13.8952536870361	29.7872256767792	841.351713514801	0	16.0041841339	890.279795788449	136.73295206717	104.164670177155	883.847006554551	590.062028486836	0	22.3839477368844	798.154318929115	47.1399386082438
AD000090.1	19	35557956	35581954	+	ENSG00000283907	antisense	2270.41612524891	5486.50421748324	6317.82160553795	5622.35727245861	5630.84970860584	5642.7551025109	2333.72342168583	1823.93674128791	5678.96304139204	1962.01006623279	1623.95206093516	4908.05057030733	1483.12088822675	1822.35135808913	4501.39940260588	7886.35382425322	2587.32993156944	2114.66761654403	5521.98358790312	2267.94949037319
AL049796.1	1	93847174	93848939	+	ENSG00000260464	bidirectional_promoter_lncRNA	295.642637393029	3832.95048718873	3621.58859585718	3714.65800246221	3518.04548691579	3580.97151450599	378.706676125317	304.437260047263	3577.81295960521	207.925955487991	264.826176665542	3562.01655985025	319.420571084054	608.345280558704	3575.07072593962	2888.44284430276	329.89067423056	326.818319081876	3813.8744514907	378.54839652348
AL139099.4	14	49586579	49586878	+	ENSG00000283029	non_coding	36728.1369815135	22585.177714773	21653.3619005757	22825.2871097333	23268.1998060781	23636.0403066517	33372.9603971542	39022.6603561776	22285.5726768182	34673.7392912227	34483.9318671072	21799.875654461	35432.4924597928	31322.0956836157	23473.6101605522	18804.8367222744	35671.8739931326	34339.9703364391	21818.483006737	37039.7732001193
AL355075.4	14	20343048	20343685	-	ENSG00000259001	antisense	111.704564363928	306.172010573804	221.353675490162	285.904909050488	249.031454415913	271.839948521669	187.37869571686	200.841655073417	321.863843998002	0	86.3271219530303	348.997090550855	184.385566445367	93.6446380765841	370.805655008722	268.318703071001	415.482403323062	181.109680747099	309.849118482519	95.3529213449326
AL590867.2	6	153282287	153282733	-	ENSG00000218426	processed_pseudogene	53.1807230940375	163.983944004075	26.3457195977641	64.4753695061935	25.4056752823409	97.0639278073448	53.5247664446816	57.3704638034827	45.9702396024052	102.855748720937	246.5936174174	39.8764388665282	158.009335191523	0	37.828828033401	52.8588259954315	356.047925000166	86.2233681882677	46.583405351278	45.395972269598
AL592295.4	1	161399409	161422424	+	ENSG00000283696	lincRNA	23.8377914572268	208.262355684907	200.757031145977	144.502586933479	170.818057928503	239.294286343132	47.9840117272925	51.4316117715644	226.663312049648	46.1041848538071	27.6333551176283	125.119841348041	70.8262949702707	179.85417423553	152.60795550359	136.237647502798	79.7976756533036	38.6488665446908	125.283610773889	20.3483453590359
BX005132.2	1	4963954	4973298	-	ENSG00000284739	lincRNA	668.854300432167	317.296481673828	254.884836021752	249.50988980271	712.791765947499	305.193412921359	103.566359368017	111.007491784613	311.321232188089	497.545161925575	119.284981961129	154.315763422747	50.9560112042077	388.18851055174	73.1959102077955	242.909811000698	516.694277277898	166.835671201594	157.736867143915	175.675519585603
CALM2	2	47160082	47176601	-	ENSG00000143933	protein_coding	19.0832750019637	13.7301974731333	8.50846556162403	13.110527840694	11.8514848569485	13.9320980938372	15.3653847191748	10.2933570103602	12.3719085582143	7.38171436632682	19.9096222607097	8.58551375065004	13.2299499682982	28.7963477937649	6.78721429837351	12.3290479170292	10.6469664058569	15.470119161625	10.0295432231089	21.1767517273416
DCD	12	54644591	54648493	-	ENSG00000161634	protein_coding	11.4527293577695	164.802148134789	243.968232953124	148.107592723707	196.964520682407	135.870751672377	0	49.4200422141059	158.398662386656	22.1504895845186	13.2762860174023	180.339317442734	0	57.6066001494776	138.49259978235	230.513996609242	51.1177770964346	37.1372498425566	190.607328318073	9.77624511455369
DYNLL2	17	58083415	58095536	+	ENSG00000264364	protein_coding	6.97400837987083	25.0885951769441	34.549223583072	16.9103291971551	29.984822282657	27.0486144014734	31.5860647616807	37.6172109031951	19.5924323151092	20.2324304305519	16.1688846468922	22.2245780274931	10.3605062474889	8.7697198551579	19.8431723644773	19.0624375428982	7.78189623395443	5.65357574418809	38.1803123836188	14.8828312498094
EEF1A1P11	1	96446930	96448318	+	ENSG00000228502	processed_pseudogene	119.618312319586	61.4742883262153	50.7933325962656	89.7762229579514	57.1444655846313	62.3782590808008	171.98880284098	55.3038044445677	22.1571255720527	66.100380301928	39.6184270058215	70.4732741639723	135.393205562765	214.883409419251	60.7768634830579	72.1858102841069	190.678883945814	27.7057796916192	67.3579931844488	72.9344511247864
EEF1A1P5	9	133019486	133020874	+	ENSG00000196205	processed_pseudogene	170.883303313694	351.281647578373	253.966662981328	234.799352351565	236.741357422044	280.702165863604	171.98880284098	165.911413333703	228.956964244544	132.200760603856	237.710562034929	269.079774080622	372.331315297604	386.790136954652	218.796708539008	276.00456873335	743.647647388676	249.352017224572	261.947751272857	218.803353374359
EEF1A1P6	7	22510616	22511999	-	ENSG00000233476	processed_pseudogene	51.4503308024744	26.441373472819	33.9846448029003	55.4466421783799	40.9650440199712	54.7783048833208	17.2610598946696	92.5062431538442	88.9489234823112	33.169677461705	178.927472941693	38.5789408556867	101.912022408415	43.1320567279711	48.7972734718637	68.1852101054589	172.231425759299	111.223780801063	60.0902351024439	102.477386424935
EEF2	19	3976056	3978134	-	ENSG00000167658	protein_coding	11.8890238094941	26.476716996258	17.6694600610568	14.4140425061465	18.9322158327887	10.8497523313473	19.9432296026132	21.3761293703871	25.6926401787879	7.66477258638898	27.5640985885114	14.8578878316387	19.6246626275186	39.8674248653528	5.63798071943086	28.5578970520013	48.6430275703374	32.1266685145926	29.5067150687878	47.3604763327268
EIF1P5	17	21259968	21260501	-	ENSG00000266563	unprocessed_pseudogene	613.412133619156	683.030824235363	658.415871671708	619.741698270739	244.201102929397	466.492584074092	720.277245001276	1102.89770932557	486.056024761638	593.193930123337	355.541228560864	613.272128774881	810.02486776344	514.238228058483	363.613303941743	228.637206406963	570.392868355151	497.270976878889	492.539195373642	523.619059454501
EIF4BP7	X	111619677	111621489	-	ENSG00000225031	processed_pseudogene	26.1794729579919	73.9979055632809	84.3004868807043	63.4790613681287	68.7860060348589	65.7002800528192	39.523254692596	70.6049306190765	56.574853373821	75.9497747177782	60.6957800045036	63.7979008135018	64.8198707647345	32.9203280655541	37.2442766068363	26.0210114723647	14.6060866951871	0	34.3976801103808	55.8681115679931
FCGR2A	1	161505430	161518558	+	ENSG00000143226	protein_coding	7.09447468778605	18.2299755791065	30.7527617528675	38.7054712028506	22.8770763291669	26.7065521847847	19.6360206518813	9.56674899287868	31.4294399674562	20.5819175635406	6.1680673765139	20.6136111481574	15.8092044033693	13.3818068768677	26.4940404816297	19.8324354619066	11.8744765235979	23.004933649573	28.7414699434229	12.1119291900042
FLG	1	152302175	152325203	-	ENSG00000143631	protein_coding	3.72231677651298	29.6511039155725	24.8944723317856	29.3336623035868	20.4497345453745	15.2861976702245	1.87319882566918	10.0389308130702	17.6969550760672	7.19925673721564	8.63000261834279	20.9332529831351	11.0596615655084	14.0422868302222	29.1255854255909	18.0364567515014	20.7675997266785	9.05264176364581	20.3784121808988	11.1210158055308
FP236383.2	21	8393419	8394341	-	ENSG00000280614	lincRNA	29815.4667000339	58990.7042178591	60942.964292801	58104.615587806	59235.4536528784	60463.5103829968	30992.2330408792	31165.3533185301	59595.7787331485	32340.4355251624	30894.8103279323	59749.1346502448	31516.2929298025	32090.2502056105	57403.8925804636	68743.4765131974	30370.1414088898	29279.6602958797	61258.2390472477	30611.4592877912
FP236383.3	21	8437629	8438551	-	ENSG00000281181	lincRNA	29198.0627304042	59757.5040485709	58891.1413628259	60942.7905843118	58879.0577699046	59148.8310657971	28920.9058535188	28723.1884992686	57583.3093393612	29355.1645536089	29761.6029993016	58977.555833131	27235.987988649	28725.9497808288	58263.9445254052	69593.6608516998	28877.4690523092	28820.8622000753	59173.8590171317	28876.6635318834
FP671120.1	21	8197620	8227646	+	ENSG00000278996	lincRNA	38.0868767562275	44.040649754607	51.8876356269091	46.1758567639699	63.6824714825117	52.1363048599869	28.7499548386126	20.5437389452857	41.1536067094997	18.4157623161534	11.0378114580651	39.2681270733013	47.1511866020469	47.8937249737327	54.1843670907968	40.2223623742836	63.7484442192188	30.8756501099698	41.7025266693496	40.6395094986766
FP671120.3	21	8210384	8211306	-	ENSG00000280800	lincRNA	30201.3441810525	59717.8419883617	59388.1667930683	60973.9793205372	58866.7682566986	60205.2698028326	28377.1824668368	30305.0452571994	58272.6634963491	30151.2368126899	28717.8594071417	59807.0030615283	29911.1785768699	29631.7229721162	59581.4709091455	68404.6812504859	29451.5738048402	29905.2940628857	59275.261288867	30238.1488086718
FP671120.4	21	8254592	8255514	-	ENSG00000281383	lincRNA	18316.3177656809	29548.2348558752	29184.3137244906	29702.0731319309	29494.8316943793	28875.9921456362	18797.2942252952	17289.4168454535	29742.2962893978	18210.1529264761	16938.4674384803	28750.9556727005	18777.2901287506	19474.123612679	28820.8896443195	35087.682962706	19289.9196850415	17809.7079007701	29620.730265811	18533.7673162811
GAS5	1	173863900	173867989	-	ENSG00000234741	processed_transcript	13.6897325765614	11.139434863567	10.7379937411117	7.83756195142063	8.71987392692918	9.36978996245207	11.4819132481978	13.5375641104269	15.2850880848169	8.82567725064462	21.1593003449878	10.264956029708	18.0776075533758	22.9528678581248	13.7953044177407	11.0555819749475	22.9133819272869	12.9473981763153	9.99288095169544	17.5286838237859
GGT2	22	21207974	21227637	-	ENSG00000133475	protein_coding	11.3377641013101	23.3068320668634	5.61672607103384	16.03665579974	43.3305207492315	18.1066911218051	11.4111117754914	24.4619759620969	19.6010773065705	21.9281376336224	0	12.7520734233783	5.61441710447891	14.2570828046807	16.1296914941653	21.1296334792923	31.6279028342245	18.3822285908066	17.379707398027	14.5171632162338
LINC00324	17	8220642	8224043	-	ENSG00000178977	lincRNA	79.8606144779148	70.3577095005457	90.4295599084389	46.1055231678087	76.3025668412393	88.4967172481107	45.9298621151092	49.2298737014975	49.3091074138353	88.2610176614489	92.5763917240409	64.1590610911673	90.3923854358433	57.384929730432	97.383303335624	56.6980192254989	76.3816135401992	73.9886911245164	49.9668080487494	48.6931304286693
LINC01783	1	16533886	16535649	-	ENSG00000233421	lincRNA	9.99941083471362	97.639118991746	94.1204164719447	101.025909217827	52.5464767854825	63.8772307366211	20.1282005348465	32.3615854001096	69.1491631118811	0	104.324070437758	89.9741571727061	9.90333944567444	25.1482438679528	106.692605203817	81.9958053331324	100.419924884111	0	127.004587861178	34.1426705434076
MIR6087	X	109054542	109054590	+	ENSG00000275110	miRNA	26189.2902603512	35552.6300819945	32802.6163758494	29355.098441424	35173.0988585975	32918.8266828285	19396.0372403915	21855.7562731351	26696.2589357718	21025.4293010383	25203.9226468701	28344.6712018141	26427.0613107822	24854.8476894934	30931.3717219776	36713.2077176811	24812.0897734491	16824.3347177357	31813.5543920884	22355.6248439324
MIRLET7A1	9	94175957	94176036	+	ENSG00000199165	miRNA	600.470949365587	308.5942574929	743.682970924227	485.333583118351	1434.29508556	958.967033590286	906.533386113722	0	129.764094067549	580.679290247317	2088.24215256001	450.250423657508	1189.40360329822	0	427.1305646303	373.02272775257	670.031116245038	973.560055999174	657.474645147784	1025.14448770839
MIRLET7F1	9	94176347	94176433	+	ENSG00000199072	miRNA	1378.98851743841	141.738060127553	136.630127216311	334.372265113515	790.530082041212	1006.75608842037	3330.98313967368	1190.10357471411	0	2133.65878742037	959.134477047912	413.602133359804	1638.88752314929	693.623656450977	196.182061661591	205.596247621765	615.493699806489	1341.47519344072	362.375560232616	1412.55374178423
MIRLET7I	12	62603686	62603769	+	ENSG00000199179	miRNA	3429.1955421601	1468.61122541802	1840.3913521426	1270.34603533086	1365.17243083422	1434.32418621335	2876.15010052145	4007.63794135654	1111.59362508467	2210.77898455605	1325.06931768868	1499.93062820845	3396.24884315274	2874.77756408598	1016.36489776487	1207.1554780041	2869.83207018206	2779.92449725065	2002.52518425735	1951.47986816778
MT-CO1	MT	5904	7445	+	ENSG00000198804	protein_coding	153.916953276708	537.887200276398	358.37701116699	472.735696470243	301.471887224455	316.040400891209	46.4738075944088	99.6258021662037	392.492175502171	89.3062892852785	107.054594453109	346.234102552983	106.706715221271	154.838765619167	448.889000271753	275.373559436291	103.048263822241	74.8649361686581	316.833660925856	65.6930682421827
MT-CYB	MT	14747	15887	+	ENSG00000198727	protein_coding	457.727416665522	427.700813016475	494.744881709591	428.817764557859	725.577171791627	379.741331597156	732.913687896035	426.453780939222	395.666658753334	321.920448628337	506.490311563897	569.428551147555	453.32970669568	889.541917308183	577.188276151735	372.237416746775	325.023866038163	404.796023283867	501.180233888969	444.004465619313
MT-TP	MT	15956	16023	-	ENSG00000210196	Mt_tRNA	354.008992536428	1273.52704771324	350.751968376203	1001.45325173301	1522.06538184054	1615.31760455507	1068.8975746714	381.898908303781	306.010848696608	0	1641.50378161434	1327.2307264531	350.607778584176	0	2014.52624512201	1231.53175192341	395.018344651926	1721.89353187914	930.277557612089	1813.12868348424
MTRNR2L10	X	55181391	55182920	-	ENSG00000256045	protein_coding	46.5374803792166	63.7774920652429	38.4244308064185	6.26902437317687	7.4106809522067	28.3129573591078	46.8385464375304	16.7346153409767	6.70461964116179	60.0047925827836	35.9649291589799	23.2634293452865	46.0903619983122	117.040486176816	55.1721952351107	7.70929901699229	34.6190046980759	50.3016641098331	0	13.2417289942712
MTRNR2L6	7	142666272	142667718	+	ENSG00000270672	protein_coding	246.043594397725	126.44681712624	178.771923024385	152.463886674627	180.229195744297	149.690566397219	214.617286200736	88.4758881616643	134.69979612406	31.7245255390996	285.219796079255	159.891834403963	129.962496072696	206.264296178368	163.349379142847	179.339834255593	109.818377973772	132.972414287577	215.520734301556	224.028809208749
PPP1R15A	19	48872392	48876057	+	ENSG00000087074	protein_coding	5.78643632591869	26.7639079138146	17.1995964000041	9.35383095056104	13.8215798681679	18.4821653216962	5.82387065975311	12.48461910532	15.0056551812682	0	13.4155590836985	19.5247652610691	11.4616839058989	14.5527285813086	16.464169117245	17.2542349797237	6.45675264495707	0	20.2744072082654	19.7576029590053
RF00002	14	16057472	16057622	+	ENSG00000283274	rRNA	550.985235064994	188.775026984042	194.969982421506	137.842253833669	87.7395113179959	71.8316014414974	475.328346258743	367.957908332514	102.060034161535	608.942441542541	517.055532980843	68.8574348126665	597.662153537848	461.904249096779	167.970039519991	149.951835470447	322.044823018218	340.315240813871	126.40386429943	604.710506715153
RF00003	1	120354987	120355148	+	ENSG00000273727	snRNA	1373.52187038133	1880.76985964824	1927.15918264064	2067.57199298718	1889.22249299316	1951.69038827858	1614.35521771204	1392.23154290302	1976.16644459496	1818.54400342514	1431.92974653454	1973.41103388715	1442.49278822079	1483.75616210889	1658.96980086782	1482.02959064261	1306.33932943771	1554.36638555951	1788.54567868146	1613.11843941288
RF00004	1	120571120	120571264	+	ENSG00000273694	snRNA	2208.4359869591	605.312137602461	623.61348567445	603.917960309512	618.945961192623	695.308499614346	2170.85953738613	2207.71231100752	661.788824865911	2420.39815891417	2474.73762234377	651.339920753459	2435.1026906135	2462.34245266489	649.312695704287	497.548874857059	2094.6270696394	2446.74194706807	612.581900910506	2287.32579830404
RF00100	1	120228046	120228295	-	ENSG00000277313	misc_RNA	916.660966181283	111.229760550984	163.985488167296	164.643491428233	145.970127870197	168.468175289882	576.619464597295	521.908008878919	137.565263437149	738.706343470822	575.58365289295	167.061516561059	567.408723795647	1024.6120786651	172.067358429973	151.85208627351	1037.05567562671	763.745583383142	211.888232392233	695.535497833282
RN7SL128P	6	20421583	20421887	-	ENSG00000240869	misc_RNA	2808.78187499298	1884.55670735385	1584.72969922603	1765.72020700295	1677.27599643612	2064.84349055954	2277.26753024839	2525.05528187697	1618.63633126364	1810.8025235344	1356.6704774033	1638.08213343817	2086.34694558807	784.889927036632	1276.47407225864	1415.27767825597	1741.1992823473	2403.47638824796	1571.88346083358	1864.81875560112
RN7SL151P	9	21699314	21699596	+	ENSG00000244230	misc_RNA	84.1085195033358	216.125410832793	125.002031283008	373.896173519368	361.625463061406	115.134339899138	507.91586881549	181.46969401669	109.057057780174	162.672567126021	292.502003638725	378.401951797267	333.201718654465	0	179.485715988265	167.198839673492	375.407504846511	136.367454652367	221.023391347553	143.592933561991
RN7SL2	14	49862550	49862849	-	ENSG00000274012	misc_RNA	11264.3530267277	8561.16844783815	8567.02884632578	8912.12052880035	8299.24390477379	8542.27490408853	11337.2257808514	10953.7292227867	8194.23364578392	11506.7718886801	8643.97225468821	10409.2175703429	11391.8213008203	18753.3566513368	9931.14276023361	7234.14578309717	12303.6984740581	16333.9933810029	8998.38709991225	10157.1590128298
RN7SL296P	3	33103008	33103306	+	ENSG00000275090	misc_RNA	557.14838087109	940.798264873489	709.743076949161	868.470245630405	722.441920612606	980.573673369166	881.182899924859	858.631773703131	1135.21809810101	615.753878248833	830.391594222689	865.372248824959	945.935080475427	400.346539964994	792.628195438108	553.77602267697	621.689945106554	903.319984844872	836.625454496778	543.532983415858
RN7SL3	14	49853616	49853914	-	ENSG00000278771	misc_RNA	2865.33453019418	2495.16061553404	3312.13435909609	2283.75509036143	2395.46531571548	2542.22804206821	2803.76377248819	3434.52709481252	2270.43619620201	2924.83092168196	3413.83210958217	3879.25490852568	2443.66562456152	9207.97041919485	3396.97798044903	2017.32693975182	3108.44972553277	7613.69701512106	2405.29818167824	3804.730883911
RN7SL364P	19	46688797	46689068	-	ENSG00000243560	misc_RNA	612.65762914976	89.9592115938712	173.434552628823	212.22151143736	83.6231083094025	159.743585985519	352.354920063882	849.760301502508	189.139546703623	507.826537965366	608.749557388343	196.880720307803	606.771395409514	1100.58366152738	186.771114054209	65.2445656659477	195.32272392383	709.513324944048	38.332470086107	672.396430591019
RN7SL396P	8	119862662	119862956	+	ENSG00000244642	misc_RNA	1210.13278060922	1036.5198274634	1318.89898312888	1141.11169840327	1348.92037808619	1251.59642965185	2029.93587026599	1914.69044503324	1150.66324229286	1560.32870508633	1028.73153660694	1391.33506766274	878.904533389583	608.690147497796	1778.9842734347	1002.3399827365	1260.29662341329	2092.82297752204	1625.34888467146	550.927989992944
RN7SL454P	17	78532813	78533055	-	ENSG00000243426	misc_RNA	980.107541319864	251.848619234908	242.772540095099	396.088358123447	515.042326178365	447.21603101318	1282.3826274639	1585.98513572438	508.332070975357	2464.28773175204	1704.24721128348	477.693373033327	1456.03643585577	1725.46050075822	557.740737285847	219.189387960395	1203.01041325814	1430.16776821366	343.408244407768	1171.29111922054
RN7SL499P	2	231645998	231646273	-	ENSG00000239202	misc_RNA	1207.49249090607	354.602855882751	299.095769397162	348.557755148634	288.423702659885	275.485075104119	1215.30415156579	1302.62245814162	335.499166843736	834.066616900692	799.860024495713	355.697834689431	1366.73286778995	867.660137524132	184.054443304329	150.02295887067	1058.64916366716	1957.7407671547	339.974161963691	1251.60822453852
RN7SL49P	13	45002150	45002447	+	ENSG00000265802	misc_RNA	479.163686867489	492.50396650382	316.503459679536	548.655725696923	305.210267364957	291.518597993776	321.509034805764	516.913673865723	345.163751896847	926.740685445213	740.611133792327	449.113427638171	395.466686281814	803.389016226048	511.262342512026	396.886134578492	178.223764927131	647.401047339518	524.651484511868	68.170382600137
RN7SL4P	3	15738515	15738809	+	ENSG00000263740	misc_RNA	5082.55767855872	5431.3638959082	4915.89620984402	5346.92338680387	4817.57277887927	5484.93729465076	5846.21530636604	6440.3224060209	5055.94454946862	7333.54491390574	6172.38921964166	5111.64405293486	6871.43544286401	4666.62446414977	5164.7930519072	4310.06192576694	5671.33480535979	7586.48329351738	4770.04563979668	4407.42391994355
RN7SL507P	17	44290856	44291151	-	ENSG00000239702	misc_RNA	241.206127118041	330.561984297479	238.986934385141	194.956032540761	153.639744758292	366.868744085388	404.610946344542	346.945448899706	556.006152208074	311.007891047716	93.2040282781022	361.726611548574	159.25912654332	404.4178607104	343.152351923326	319.661510426609	628.012215734756	521.432165585999	316.925066237339	274.530218742247
RN7SL597P	13	41121876	41122171	+	ENSG00000244264	misc_RNA	2492.46331355309	2148.65289793362	1672.90854069599	1169.73619524457	1459.57757520377	1944.40434365256	2427.66567806725	2688.82722897272	1529.0169185722	1244.03156419086	1770.87653728394	2140.21578499573	1990.73908179151	1415.4625124864	2001.72205288607	1238.68835290311	1884.03664720427	2085.72866234399	1514.19753868951	2745.30218742247
RN7SL5P	9	9442060	9442380	+	ENSG00000265735	misc_RNA	13712.3170702782	10665.7890245984	10648.6105399213	10483.96372908	10941.4304167516	10247.6758406476	12532.8240630222	14392.8151066987	10411.540984951	12901.9679801826	13317.9818531757	10837.6684006936	14388.0667136481	10998.2701026008	12442.8472608864	8435.44270971468	13067.7006140165	13819.9892324258	11167.2068478351	14425.7050879715
RN7SL664P	3	48094801	48095105	-	ENSG00000265078	misc_RNA	156.04343749961	40.0969512202946	154.607775534247	63.061435964391	37.2727999208028	71.2014996744667	157.052933120579	168.337018791798	134.886360938636	0	90.4446984935531	87.7544000056163	77.2721090958545	196.222481759158	55.4988727068976	77.5494618222449	87.0599641173652	379.496271828626	102.514138750016	66.600669842897
RN7SL674P	2	11584773	11585047	+	ENSG00000239899	misc_RNA	6665.44668793954	6272.68509892959	5446.25638487793	5037.55003791456	5251.92795380421	4779.33570077661	6795.6918798452	6817.0348923861	5686.88774293112	6529.46311405834	3913.54870561885	6133.84039747286	8230.32566369861	6313.49415762313	4618.15437123089	4517.1146375293	5602.34046466198	6596.40235022798	5876.47958382089	6502.55883079263
RN7SL732P	X	39786524	39786823	-	ENSG00000264618	misc_RNA	158.652859531376	122.302406397688	78.59659492042	192.347925082022	151.584363557512	217.17648061242	399.19809087505	599.032066871148	137.141985703497	0	367.828606582477	118.962486518204	314.257139332974	997.518970815787	225.707790005309	137.980982238911	708.126530881044	771.684726661553	173.714036677843	609.429540769787
RN7SL752P	3	129591349	129591635	+	ENSG00000239437	misc_RNA	82.9321765732193	255.723213376984	328.676669667211	134.060675057167	158.474561901035	416.254921173806	333.874766913678	178.931656338135	215.063568489574	320.794852654112	192.274044349931	310.92468067258	164.2707773786	417.144296886602	412.942661259713	185.467943658795	277.617787674955	268.920435048723	254.254180955752	0
RN7SL767P	3	113632704	113632998	+	ENSG00000241529	misc_RNA	806.755187072813	704.83348267511	559.532901933466	586.857444893108	539.568151234478	699.421534217211	811.974348106395	957.345222516621	627.634495796104	936.197223051797	561.126292694697	423.449803201704	719.103709136932	405.793431665198	344.319536793814	360.842393785139	360.084749546653	784.808616570763	247.335699841309	826.391984989416
RN7SL87P	5	144140879	144141166	+	ENSG00000239390	misc_RNA	1652.86428571015	806.968607137357	655.062909580643	868.358170492241	868.573121499404	905.028121297752	1746.73506104839	1693.92791035092	928.694944999114	1758.2240530485	1437.03074958398	588.698506890174	1882.53166131782	1247.07249731256	470.290099035453	780.358347535342	1567.68604375799	937.942005169936	542.932024041899	1552.00445961427
RNA5-8S4	KI270733.1	128877	129029	+	ENSG00000276700	rRNA	393385.505936517	313878.934152466	324135.201407549	321171.893366643	307351.50814694	307804.08309272	410222.261310952	402662.148949981	317522.49364955	398376.555177567	401393.571914389	309422.014419803	418351.198644956	386165.844102023	321782.463954592	334160.630992053	375228.445345844	410108.971089468	319160.685308384	392810.750733407
RNA5-8S5	21	8256781	8256933	+	ENSG00000277739	rRNA	398222.852499004	316364.945128124	316095.597079768	324514.149472756	313687.884133476	310580.941580024	390747.697604001	399632.082611729	317724.823190958	382682.933306936	385294.415582536	314628.775486803	401814.967298443	392052.518554798	326000.378280316	326366.910078917	361124.731158831	404037.03074021	321005.939805885	406264.086041672
RNA5-8SN1	KI270733.1	173956	174108	+	ENSG00000275757	rRNA	403684.372811491	318129.210981817	322434.515876672	319784.541775427	308544.237744405	308587.299589139	394202.862132653	395760.331179517	320287.664048792	403808.96274817	406458.475030028	301699.627219309	400733.157771102	382633.839430358	322115.457190834	328228.097162651	379581.443551712	406061.010856629	323056.222580885	404798.871305128
RNA5-8SN2	GL000220.1	155997	156149	+	ENSG00000273730	rRNA	413359.065936467	318530.18049402	320501.918682494	314676.565462311	310184.240940921	311933.770073839	403626.038119888	420505.872941912	323862.152613666	405619.765271705	395605.111210801	306789.382419634	414333.048971972	372037.825415364	305243.799887937	331174.976711897	393685.157738725	388604.182352513	305218.762438382	392544.348054035
RNA5-8SN3	21	8212572	8212724	+	ENSG00000278233	rRNA	392917.375624018	317968.823176936	323362.162529878	313919.828230738	310445.150540366	312930.591069281	404332.776318931	408301.439079506	317522.49364955	405468.86506141	408086.479602912	310533.570153207	405446.756425949	387146.956510819	323780.42337204	329720.92430273	372181.346601736	393917.130158113	321415.996360885	400403.227095497
RNA5-8SN4	21	8395607	8395759	+	ENSG00000275215	rRNA	407897.54562398	313878.934152466	321352.261447933	324324.965164863	304816.957752325	299829.515129179	399228.555992512	394750.309066767	313475.902821391	407732.368215828	397233.115783685	308544.470419747	404133.130571319	392444.963518316	311237.678140282	329352.564359074	376447.284843487	419469.879127907	323807.992931718	404932.072644814
RNA5-8SN5	GL000220.1	112025	112177	+	ENSG00000274917	rRNA	395414.070624011	317567.853664733	318955.840927152	312721.660947415	309140.602543138	307234.471095324	403468.985186767	400305.430686896	326492.436651969	392038.746345197	408810.03719086	307549.920553017	402896.776825785	393622.298408871	311459.673631109	335129.999264831	374357.84570467	389616.172410722	318545.600475884	416254.186518106
RNA5-8SP6	Y	10200155	10200306	+	ENSG00000251705	rRNA	4083.99778144674	887.974866759371	622.526672349816	888.706859153801	975.510631039818	1146.7685245583	4426.60452557076	3389.03666971567	1357.7964809717	2430.3927909689	4370.09616032426	824.465179743715	3422.48917637798	1185.13181035995	893.862638564072	1288.04006788205	2979.64168581817	1528.03796868745	963.135043090662	3352.08669407958
RNA5S1	1	228610268	228610386	-	ENSG00000199352	rRNA	30351.7709956868	25825.1550232406	24496.160774477	24288.2723873698	26502.8559708054	26322.8323881266	32368.8757075634	30574.5676842866	24759.6489655158	29545.749649533	31456.3595438595	25094.7836761823	24087.9428896772	33869.995834496	23734.7043413634	21677.0461758044	28036.2596310159	29982.3495211949	25530.0747802301	31742.5565420723
RNA5S10	1	228630390	228630508	-	ENSG00000199910	rRNA	32562.8271609355	25721.8544031476	23699.5376598599	24450.7357478205	24678.3840018007	25405.6605279131	29738.9045563239	32092.4540232228	20676.4787852378	38487.2265171548	29825.2890489927	24039.7477258323	31055.5296759475	31342.384205056	25164.5058077106	22825.8297289001	33194.9314031228	29004.6642107212	26058.283223959	31914.1379287862
RNA5S11	1	228632631	228632749	-	ENSG00000199334	rRNA	32160.8169490721	23552.5413811954	26886.0301183284	25425.5159105243	22853.9120327959	28982.6307827457	29536.5990831516	31008.2494954112	23630.2614688432	37320.9469257259	31689.3696145547	24190.4671473109	30856.4557677683	34881.040486272	27452.1881538661	21327.4163987753	33419.221480171	28678.7691072299	24649.7273740152	34316.2773427808
RNA5S12	1	228634871	228634989	-	ENSG00000199270	rRNA	28140.7148304381	23552.5413811954	25691.0954464027	24369.5040675952	25062.4833636964	24029.9027375929	32368.8757075634	31225.0904009735	23717.1374301257	40431.025836203	30757.3293317737	22909.352064743	34240.7122068139	30836.861879168	26165.3668341536	21427.3106207837	28933.4199392084	36500.2515910199	24473.6578927723	32943.6262490696
RNA5S13	1	228637096	228637214	-	ENSG00000202526	rRNA	29346.7454660283	24069.0444816602	23998.2713278413	26075.3693523268	21125.4649042652	23938.1855515716	35403.4578051475	31875.6131176605	26410.2922298835	33433.3482876294	32155.3897559453	25697.6613620966	25879.6080632896	32353.428856832	24020.6646346328	21577.1519537961	29606.2901703528	36500.2515910199	22889.0325615856	35174.1842763504
RNA5S14	1	228639337	228639455	-	ENSG00000201355	rRNA	33567.8526905941	24792.148822311	23998.2713278413	24450.7357478205	24582.3591613267	25589.0948999558	30952.7373953575	32959.8176454721	24933.4008880808	34210.8680152487	30757.3293317737	25019.423965443	30657.3818595892	34375.518160384	25164.5058077106	22126.5701748419	25569.0687834865	30308.2446246862	24121.5189302863	32600.4634756418
RNA5S15	1	228641568	228641686	-	ENSG00000201925	rRNA	33768.8577965258	21796.430839615	22604.1808772613	24938.1258291724	21989.6884685305	24671.9230397423	29131.9881368071	32526.1358343474	24759.6489655158	40431.025836203	31456.3595438595	26451.2584694895	33046.268757739	38925.219093376	23734.7043413634	21027.7337327504	30503.4504785453	34218.9858665812	27114.7001114168	31914.1379287862
RNA5S16	1	228643809	228643927	-	ENSG00000202257	rRNA	29949.7607838234	22932.7376606376	22604.1808772613	24207.0407071445	23141.9865542177	26139.3980160839	29334.2936099793	35995.5903233445	27887.1835716862	31878.3088323909	31689.3696145547	26601.9778909681	34439.7861149931	27803.72792384	27023.2477139619	18530.3781825425	28933.4199392084	37152.0417980024	25530.0747802301	29683.5799015054
RNA5S17	1	228646040	228646158	-	ENSG00000200370	rRNA	31155.7914194136	28304.3699054717	22305.4472092799	23882.1139862433	23814.1604375353	24213.3371096356	25288.1841465339	32742.9767399097	25454.6566557759	34988.387742868	25631.1077764781	25773.0210728359	31851.8253086641	27803.72792384	26022.3866875189	20128.6857346756	28484.8397851122	29004.6642107212	22977.0673022071	32085.7193155001
RNA5S2	1	228612509	228612627	-	ENSG00000201588	rRNA	30351.7709956868	25102.0506825898	22205.8693199527	23475.9555851167	25350.5578851182	25038.7917838277	32975.7921270802	30791.4085898489	25454.6566557759	34599.6278790584	35184.5206749836	25622.3016513573	28069.4210532602	38419.696767488	27738.1484471355	22026.6759528335	34764.9619424597	28678.7691072299	25706.144261473	28825.6729679359
RNA5S3	1	228614750	228614868	-	ENSG00000199337	rRNA	28542.7250423015	22416.2345601728	26089.4070037113	26968.9178348053	26118.7566089096	23846.4683655502	34391.9304392861	31658.7722120982	26149.664346036	26046.9108752462	34019.4703215073	24265.8268580502	34837.9339313514	28309.250249728	26880.2675673272	21277.4692877712	31624.900863786	32915.4054526162	24297.5884115293	30541.4868350749
RNA5S4	1	228616991	228617109	-	ENSG00000200381	rRNA	30552.7761016185	24895.4494424039	25591.5175570756	23963.3456664686	25158.5082041703	27056.5698762974	30750.4319221852	35561.9085122199	25541.5326170584	37320.9469257259	27495.1883420401	25320.8628084002	30856.4557677683	22242.982339072	24592.5852211717	21377.3635097795	29382.0000933047	30308.2446246862	26234.3527052019	33115.2076357835
RNA5S5	1	228619232	228619350	-	ENSG00000199396	rRNA	32562.8271609355	25928.4556433335	26288.5627823656	23963.3456664686	26022.7317684357	23571.3168074862	34189.6249661138	33827.1812677213	24499.0210816683	38098.4666533452	30524.3192610785	25019.423965443	35037.0078395305	29825.817227392	24592.5852211717	21577.1519537961	31400.6107867378	28026.9789002474	24385.6231521508	34831.0215029225
RNA5S6	1	228621447	228621565	-	ENSG00000200624	rRNA	29547.75057196	24688.848202218	25491.9396677484	22176.2487015116	25254.5330446443	24855.357411785	36010.3742246643	35561.9085122199	25280.9047332109	27601.9503304848	31456.3595438595	24642.6254117466	28467.5688696185	31342.384205056	22733.8433149204	20977.7866217462	29157.7100162566	34544.8809700724	24913.8315958797	33801.5331826391
RNA5S7	1	228623667	228623785	-	ENSG00000202521	rRNA	27738.7046185747	22829.4370405447	24695.3165531313	26481.5277534534	23622.1107565874	23846.4683655502	27108.9334050843	31441.9313065359	24672.7730042333	29934.5095133426	28893.2487662117	28712.0497916681	27870.3471450811	36903.129789824	27309.2080072314	20528.2626227088	30279.1604014972	31611.8250386512	27290.7695926597	35517.3470497782
RNA5S8	1	228625909	228626027	-	ENSG00000200343	rRNA	32964.8373727989	22416.2345601728	24695.3165531313	23394.7239048913	24774.4088422746	23204.4480634008	31357.348341702	33610.340362159	26410.2922298835	30712.0292409619	31456.3595438595	24039.7477258323	28666.6427777977	33869.995834496	23305.7639014592	22226.4643968502	28260.549708064	30634.1397281774	23769.3799678004	32600.4634756418
RNA5S9	1	228628148	228628266	-	ENSG00000201321	rRNA	8241.20934319974	10639.9638695751	12048.9246085842	10072.7283479393	10178.6330902368	11189.4966946043	8092.21892689085	9107.31803361728	9730.1076636413	8163.95714000254	8155.35247433394	10625.7192142394	10351.8432253158	10110.44651776	9293.70953125675	10289.1048668565	10541.633621262	10428.64331172	10035.9604308491	10981.2087496899
RNA5SP122	2	241584968	241585075	+	ENSG00000207186	rRNA	221.669182242437	455.681240036245	109.814868603764	268.747801866937	423.586212184076	404.584222449306	0	478.26592254866	670.649944106118	857.451662234356	513.928754056825	415.534853609149	1097.69725070747	557.491910792374	157.679040213989	605.900468069128	494.695870872505	359.398338429602	291.255123177617	756.882378775353
RNA5SP132	3	51694465	51694582	-	ENSG00000201595	rRNA	1013.61549145046	729.284719630657	602.573894389886	491.555808542945	484.227828030942	555.006561565074	816.138319122325	656.082739906495	262.855472598368	784.165195376719	705.004829283081	760.038108310751	803.101578295377	0	721.010995850293	805.984150220938	904.828345014667	657.361063452434	621.51022011406	346.095788585311
RNA5SP141	3	134783436	134783555	-	ENSG00000201413	rRNA	1793.84388655014	921.892928896857	987.411003411999	1127.68685489264	1047.39699945516	1364.19680048558	802.421708716908	1290.1122784716	1722.91822375401	770.985948395598	1386.31201724572	1419.80228132336	1579.20814555561	1503.8227173475	992.450429582169	1535.34900885049	889.621145938791	1292.62595670479	1222.12934039235	1020.8371579281
RNA5SP145	3	151188099	151188223	+	ENSG00000199994	rRNA	27926.741653156	17202.8855235457	19615.2381024579	18938.7731880155	16996.3967638861	19986.9500053939	29647.5407942461	29714.1989299587	16947.8185759996	31815.6056285506	31929.8961391434	18645.451011946	29363.4014564247	22128.8321364522	17960.1513224386	17776.3379260926	31375.2877135227	31632.850529199	17090.0990019382	26451.2079711532
RNA5SP149	3	180161886	180161977	-	ENSG00000201822	rRNA	2345.79585164249	5491.9604396676	6972.64077794011	6004.00309006026	5852.23917877395	6184.35882886797	5246.60348007209	5623.56634205567	6083.22665156224	5041.06197027891	3625.73912202727	6938.062160151	7227.91420465839	5244.09973228871	5376.68199762647	5634.69276449102	5235.07828187058	5916.24957107191	7305.91605685099	6007.23404473076
RNA5SP150	3	181822872	181822990	-	ENSG00000199839	rRNA	1608.04084745361	1239.60744111555	1692.82411856142	2599.41376721015	2304.59617137438	2201.21246451233	2225.36020489498	1951.56815006085	2258.7749933453	3110.07891047716	2097.0906362573	2939.02871883217	1393.51735725405	1011.044651776	2716.62278605967	2147.72577317878	1794.32061638502	3258.95103491249	1320.52110932225	2745.30218742247
RNA5SP161	4	56097390	56097504	+	ENSG00000200741	rRNA	12899.5908333011	12189.4731709696	10513.3287363288	11435.1403882096	8547.8954485041	11297.3046150154	14658.2737579207	13691.4108617329	11240.5300782197	11267.2157019918	16400.6386601643	9126.45760058409	14836.2449464041	12558.2388325861	11395.7685291496	8995.7375713804	13465.2744501525	13155.8707567257	13212.933438891	14740.9482585612
RNA5SP162	1	228558296	228558339	-	ENSG00000251823	rRNA	87152.0743021077	65482.9837789294	53559.0098687941	54391.2217917984	60607.3062898263	54364.8287746998	78278.1037823314	78546.8359311311	52210.4323595969	74678.0575597131	74173.0662250385	61419.9168039309	83036.9678395638	67975.1183321958	54538.6131419224	49754.2919244672	78167.6998754241	67968.0764676633	57738.5059303968	82398.968270747
RNA5SP19	1	228555793	228555901	+	ENSG00000202056	rRNA	2196.16689814266	1467.2514002093	1087.98064264841	1242.54384937244	524.58014703352	1002.09518060361	1547.26223000274	473.837534376913	1233.96041303123	1699.02458998289	2545.85077241112	1399.7368494723	1087.53338727499	3313.97969193245	1405.97144190807	1255.15240060448	980.230707099223	1068.21172811021	1154.23326592611	937.342760751884
RNA5SP191	5	130114409	130114510	+	ENSG00000199455	rRNA	234.837648514264	724.127119067498	581.69262082192	379.617357092571	560.937186926932	214.309464366712	236.356889448792	253.338879765874	202.997295670027	454.194692371664	816.688762634856	528.264110924898	697.744193023954	1771.83072637972	501.13833572961	466.83240384084	262.041872194842	380.748734771954	514.262346204703	601.384266304179
RNA5SP202	6	4427963	4428081	+	ENSG00000201185	rRNA	1038995.39256096	872683.638545346	879969.807983956	895498.042803897	896968.034867004	879842.965502782	1039647.8266323	1014164.91531495	917931.406911018	1050429.15201366	1041088.9958664	927979.478043572	1017864.89252	1041881.51365517	889193.531921319	828822.360002993	1010202.50702477	1004408.70896003	869519.133118388	1046303.29618139
RNA5SP225	6	153420438	153420572	+	ENSG00000222806	rRNA	1593.04046641393	1910.29057156985	1753.75984188101	2646.69787958011	2198.53888488078	2988.33756842687	2315.94474512137	1336.64617906323	2142.07594087626	2396.38542915497	3077.81959052688	1858.12301703434	2278.95056079714	3561.29160924084	2140.43413544214	2419.08022699241	2567.61924023752	2869.82255313189	2713.30954303526	1359.84651261318
RNA5SP226	6	165409562	165409676	+	ENSG00000199523	rRNA	22262.1970832777	14114.1268295437	14223.9153491507	14041.6797414044	11927.2959746569	13480.817271699	28269.5279617042	25811.6762147424	13578.5603344894	28168.0392549795	21947.9135011022	12714.6375119248	28642.1951048634	24069.9577624567	14207.7114129658	13028.3095861371	20430.0715795417	23613.1013582256	13759.6755122244	27528.2768683974
RNA5SP242	7	128697439	128697556	+	ENSG00000201041	rRNA	608.169294870274	625.101188254849	803.431859186515	901.185648995399	871.610090455695	1480.01749750686	1020.17289890291	437.388493270997	700.947926928982	784.165195376719	470.003219522054	988.049540803976	602.326183721533	2039.37211811228	721.010995850293	957.106178387364	1131.03543126833	1643.40265863108	1065.4460916241	519.143682877966
RNA5SP259	8	28530411	28530519	+	ENSG00000202411	rRNA	1537.31682869986	2257.30984647584	2284.75934956165	3106.35962343111	2517.9847057609	2104.39987926757	1326.22476857378	2369.18767188457	2088.24069897593	2123.78073747861	2036.6806179289	1729.08669640696	652.520032364994	1656.98984596622	2811.94288381614	2619.44848821805	1960.46141419845	1780.35288018368	1250.41937141995	1687.21696935339
RNA5SP298	10	282015	282125	-	ENSG00000201861	rRNA	3449.97854544592	4543.34909099774	4165.9767880319	3485.57755148634	5150.42326178365	4722.60128749918	4991.42776535949	3256.55614535406	2982.21481638876	4587.36639295381	3499.38760716875	4042.02084874354	3630.38418006706	1626.86275785775	4294.60367710102	3589.83508726246	2646.6229091679	5243.9484834501	3966.36522290973	3497.14062738703
RNA5SP336	11	21000881	21000997	-	ENSG00000201059	rRNA	4089.41422412771	3257.53162327635	3038.84248463865	3553.18573675224	2832.73279398101	2332.46292037046	4321.66347000766	3749.85221170695	2386.09321246622	4350.08882090447	3792.43977131588	2759.72457948697	4050.1243388172	4628.14405252635	4217.91432572422	2438.79686834094	4563.14294684121	2320.59789210148	2865.68259126483	3665.3334161815
RNA5SP358	12	38161466	38161582	-	ENSG00000199843	rRNA	2044.70711206385	1576.22497900468	1215.53699385546	1156.85117010538	1465.20661757638	1586.07478585191	1028.96749285897	2426.37496051626	1502.35498562688	790.925240164449	948.10994282897	1149.8852414529	2632.58082023118	1542.71468417545	872.671929460183	1473.43977462265	1825.25717873648	2652.11187668741	1164.18355270134	1570.8571783635
RNA5SP370	12	104125236	104125356	+	ENSG00000199415	rRNA	32613.0784374185	19503.1570735513	21346.1802087617	20288.9659976101	20206.8272637312	18578.8446483909	36603.8036126363	31984.0335704416	18879.5943193778	30964.7231524382	31848.5931628632	20230.3143479614	36802.1298253856	29328.7202736022	20245.9887634762	18663.5704785536	32421.1306373068	37814.6951751013	19477.6863625031	30876.0705391671
RNA5SP387	14	75604173	75604278	+	ENSG00000201096	rRNA	1581.24016666271	928.721765407204	1454.78554502701	1460.62297395618	2374.0998654317	1752.23500151259	909.411269879162	1705.81512375689	976.32032679394	1310.67611227252	2356.73042931773	1439.72933088579	1789.7692316297	1704.33241299383	642.729802015119	1852.32428809705	2772.65257150923	1464.97608426542	1582.94847898438	1928.2479649753
RNA5SP389	14	106636672	106636786	+	ENSG00000199480	rRNA	34953.7299999126	22133.5170736026	17831.4301116165	23374.7722641343	20872.7679556495	20790.8379049443	38111.5117705938	32769.6063248034	21581.8177501818	26156.0364510524	34489.5783588749	20749.0403568835	35648.1996628875	26162.9975678877	19091.6122111728	19128.8672494871	35288.305455572	31371.6918044997	22507.5486855592	38184.384043261
RNA5SP428	16	66301809	66301940	+	ENSG00000201999	rRNA	724.23213740277	558.296481113109	358.784456201612	804.875732308868	172.991315662962	578.308363768188	1275.60550259768	390.644684829821	391.273413409785	700.361281366993	419.773867817407	135.76253232421	358.636964353279	0	901.538939849451	404.914747224546	404.064566285176	2054.880576212	158.596937302824	463.662678600932
RNA5SP429	16	68742480	68742588	+	ENSG00000200558	rRNA	16910.4851156985	13092.3971095599	17407.6902823745	14200.5011356851	14268.5799993118	15332.0562632352	22324.7836043253	15636.6386344381	13383.7244798003	15715.9774573417	16038.8598661901	17043.8545788686	15442.9740993048	16017.5685110068	13122.4001244753	9932.07551782677	16908.9796974616	18515.6699539102	11349.9604482734	18746.8552150377
RNA5SP452	18	24170505	24170623	-	ENSG00000199874	rRNA	2412.06127118041	1652.8099214874	995.778893271423	1624.63360450634	1248.32292616112	1742.62653440559	2832.2766244118	1951.56815006085	1303.13941923767	1166.27959142893	2330.10070695255	1055.03595035001	2986.10862268726	1516.566977664	857.880879808315	998.942220083154	2242.90077048127	1955.37062094749	1320.52110932225	2402.13941399466
RNA5SP463	19	7886977	7887096	-	ENSG00000199900	rRNA	996.579936972299	717.027833586444	394.9644013648	402.745305318799	571.307454248271	272.839360097116	802.421708716908	1290.1122784716	603.021378313904	1156.4789225934	924.208011497148	672.537922732118	1184.40610916671	1002.54847823166	425.335898392358	693.383423351836	444.810572969395	323.156489176197	698.359623081344	1361.1162105708
RNA5SP481	20	32008351	32008472	+	ENSG00000252623	rRNA	15093.6561363259	10678.3814555601	8545.59341134748	10219.0796395849	11424.5752352292	8944.32062026359	14204.8537196001	15225.457302954	9404.14331304411	12890.1204430107	10907.1821522143	9333.39359618962	11065.8769125039	7394.83071753521	10039.3332711452	8426.61424825517	12686.2916307222	12394.7873245184	10559.8035155389	13051.5296141717
RNA5SP502	X	41292798	41292916	+	ENSG00000199564	rRNA	603.015317795103	1239.60744111555	1593.24622923428	1705.86528473166	2112.54649042652	1559.1921623629	809.221892689085	1951.56815006085	1824.39518693274	388.759863809645	1398.06042417153	1205.75537182858	1592.5912654332	2022.089303552	2430.66249279023	1698.20177414136	448.580154096255	1303.580413965	1408.55584994373	2573.72080070856
RNA5SP506	X	69672479	69672597	+	ENSG00000272351	rRNA	2613.06637711211	3099.01860278887	3584.80401577712	2518.18208698483	2496.64585232225	2109.49527849098	3843.80399027315	3252.61358343474	2432.52691591032	4276.35850190609	3495.15106042883	2562.23016513573	3782.40425540386	5055.22325888001	2859.60293269438	2497.35555020789	2691.48092457753	4236.63634538624	2729.07695926597	3260.04634756418
RNA5SP74	1	204562413	204562521	-	ENSG00000200408	rRNA	7906.20083331357	6207.60207780857	5331.10514897719	6478.97864315632	7763.7861760961	7615.92337258741	9283.57338001645	8055.23808440752	6644.40222401431	8495.12294991446	10437.9881668856	5516.60993615553	10657.8271952949	6627.9593838649	5155.2286203296	5839.18725498607	9312.19171744262	7477.48209677144	6925.39959555666	6373.93077311281
RNA5SP86	2	20401627	20401724	-	ENSG00000212171	rRNA	489.043350514241	376.994015596996	484.543956313517	197.635840548194	350.441170389403	223.146968051937	984.414261209402	1055.14337551972	211.368318171884	472.924370407609	566.911099835879	458.373498311123	2179.55144831194	0	347.869222740141	729.124836926673	545.695445189258	396.449713525437	535.469040893556	834.911489989307
RNA5SP99	2	81496214	81496327	-	ENSG00000200890	rRNA	839.596548670467	1510.20021587233	2287.64779374567	2120.65005897952	1804.9270899702	2202.83577753925	2323.8274705983	679.306907690796	2268.00075914521	1217.88488308508	1946.56200651612	2439.52054764875	1663.05990549662	527.890570396319	1791.68042154657	1512.55764474538	1171.07208370261	1020.94572244161	1654.74149628345	1254.2143842981
RNU1-1	1	16514122	16514285	-	ENSG00000206652	snRNA	9894.87711653968	13460.7679188621	10740.9720868087	10585.0361226119	10149.1776176988	10822.6279505189	10105.3445556358	9889.54166840649	10880.2814332588	10975.9073205643	10289.6103611316	11456.5253504265	8070.43181133636	8051.14084665797	10868.2455018661	8641.76947570095	8443.2141887565	8965.11438070405	10706.7527489588	9812.77108556451
RNU1-2	1	16895980	16896143	+	ENSG00000207005	snRNA	436.538696317927	4935.61490358276	4036.87541517642	3939.98566786109	4031.86508100365	4050.18592013286	732.271344611288	1412.79166691521	4276.64241307284	1125.73408416044	337.364274135462	5182.71384900245	720.574268869318	1463.84379030145	5071.84790087084	4085.85753453643	1461.32553266939	1179.62031325053	3951.30160973478	124.212292222336
RNU1-27P	14	34546714	34546877	+	ENSG00000206596	snRNA	873.077392635854	5758.21738751322	3676.44011024995	3528.34537420396	4379.43965695224	4050.18592013286	732.271344611288	1569.76851879468	3899.29161191935	844.300563120332	674.728548270924	5237.26873162353	864.689122643182	1829.80473787681	3933.26980067534	3760.43525302468	1298.95602903946	707.77218795032	5034.72301885561	1242.12292222336
RNU1-28P	14	34556226	34556389	-	ENSG00000206588	snRNA	11495.5190030387	11366.8706870391	11606.0168186322	12055.1800285302	11887.0504974418	11552.9893459527	10105.3445556358	10203.4953721654	11446.3076349891	10413.0402784841	7928.06044218335	11620.1899982897	10664.4991792659	8417.10179423333	10868.2455018661	9111.82388232904	7793.73617423677	10616.5828192548	11152.867446832	8819.07274778582
RNU1-3	1	16666785	16666948	-	ENSG00000207513	snRNA	9894.87711653968	11366.8706870391	11678.1038796175	11761.1512473465	10983.3565999754	11884.9717984226	12448.6128583919	14284.8935210316	11697.8748357581	10131.606757444	9446.19967579293	10583.6472284892	8935.12093397954	12808.6331651377	10143.6958017417	9039.50781977087	10066.9092250558	10144.7346939546	10643.022077834	9564.34650111984
RNU1-4	1	16740516	16740679	+	ENSG00000207389	snRNA	873.077392635854	5159.9610355638	3388.09186630878	3998.79142409782	4796.52914809054	4315.77188210878	1025.1798824558	156.976851879468	4339.53421326509	844.300563120332	1180.77495947412	4637.16502279167	432.344561321591	1829.80473787681	4864.83370083529	3326.53887767568	811.847518149663	471.848125300213	4588.60832098233	993.698337778684
RNU1-89P	4	135995929	135996092	-	ENSG00000207322	snRNA	873.077392635854	673.038395943104	576.696487882345	705.669074840792	834.178982276616	663.964904939813	146.454268922258	627.907407517873	880.485202691467	844.300563120332	337.364274135462	872.878121937255	720.574268869318	1463.84379030145	517.535500088861	289.264250232668	324.739007259865	471.848125300213	828.498724621809	496.849168889342
RNU11	1	28648600	28648733	+	ENSG00000274978	snRNA	1961.68892856652	824.851567960346	618.431102136989	936.912762899523	425.974856237746	650.985139880839	538.467199270557	1539.08131466787	770.779205363637	1034.74429916251	1033.65369706918	735.465447666117	1412.97570918134	0	1141.69109568475	797.651607314518	795.976814787339	867.420049894001	937.272125714436	761.150512490252
RNU2-1	17	43233787	43233977	-	ENSG00000274585	snRNA	3495.37299999126	962.32682928707	742.117322564386	857.635529115717	894.547198099266	683.534396874881	2889.77396941865	2424.05307060189	701.409076880909	2414.40336471253	4051.92249251118	795.639893384254	2843.61361472745	2197.69179570257	976.780159641397	682.435264035755	2089.43913881676	2428.7761397032	765.438902666789	3090.27108071042
RNU2-23P	11	65147584	65147778	+	ENSG00000222477	snRNA	1956.17340205697	188.497007798498	605.679945391896	494.089601370486	292.034308657836	278.933710064921	861.362478558227	2637.85843879931	158.526238628913	2364.62185203804	2125.91662438455	412.536148480011	2058.46525673905	1537.41325914392	347.869222740141	455.703023079171	2592.05336464898	1585.79885410175	267.734520446778	1982.9147887246
RNU2-30P	1	52754322	52754462	+	ENSG00000252018	snRNA	1185.93012499704	174.135331013851	335.71974116008	205.400105712588	161.870445370343	309.217941443398	1193.6022917164	2010.4249672849	146.448049019091	1310.67611227252	981.971012215719	254.069881921022	1006.7451927917	852.166206496915	0	463.081072024262	567.133480535979	549.366031599534	445.204259714357	1735.42316847777
RNU2-36P	9	86422938	86423128	-	ENSG00000222293	snRNA	624.17374999844	128.310243904943	185.529330641097	100.898297543026	298.182399366422	56.9611997395734	1005.13877197171	269.339230066877	161.863633126364	724.321009413759	289.42303517937	187.209386678648	989.082996426938	1255.82388325861	0	248.158277831184	557.183770351137	0	218.696829333368	532.805358743176
RNU5A-1	15	65296051	65296166	+	ENSG00000199568	snRNA	4124.97434781578	1483.93586429195	919.580160568914	1000.20921042651	886.768526811446	752.878466123057	6642.65623216084	6674.92874513565	980.56519778	3989.01425474244	6216.30345124386	1391.86109226299	7149.34991982515	5187.09864824209	733.550317517255	820.001265876954	5753.52806340848	5015.95072330009	993.64428979726	5985.95237822768
RNU5B-1	15	65304677	65304792	+	ENSG00000200156	snRNA	12374.9230434473	1483.93586429195	2247.86261472401	1750.3661182464	1576.47738099813	1882.19616530764	15568.725544127	11792.3741164063	1247.99206990182	10371.4370623303	12193.5183082091	1546.51232473666	14707.2341207832	15042.5860799021	1173.68050802761	1230.00189881543	10586.4916366716	14379.0587401269	1354.96948608717	11091.6176420101
RNU5E-4P	1	11909808	11909927	-	ENSG00000201801	snRNA	1993.1598739446	102.432547655206	296.2233010236	241.64718319128	190.435818082757	363.785813462822	1003.02713589613	1505.13099155019	172.291822375401	2312.95784518679	924.208011497148	224.179307577373	1381.80712736116	1503.8227173475	283.557265594905	247.63693691137	2224.05286484698	1938.93893505718	436.47476442584	1361.1162105708
RNU6-15P	10	21321961	21322067	+	ENSG00000207264	snRNA	1118.80200471418	804.96520940365	554.254289651075	452.138597480539	534.477885656794	204.200527368282	1801.66383655306	1931.11146085685	96.7109757673242	865.540828859209	1556.33141558718	167.781997495015	1108.0528851481	0	636.666313316863	222.406003716627	1248.40703262637	362.788888792145	98.0009376729717	1337.03986250646
RNU6-2	19	1021522	1021628	+	ENSG00000207357	snRNA	1342.56240565702	114.995029914807	665.10514758129	361.710877984431	213.791154262718	204.200527368282	1126.03989784566	482.777865214213	483.554878836621	432.770414429604	1037.55427705812	671.127989980059	443.221154059241	562.751268441359	159.166578329216	500.41350836241	499.362813050548	1451.15555516858	784.007501383773	1146.03416786268
RNU6-36P	12	97721716	97721822	+	ENSG00000206899	snRNA	1118.80200471418	344.985089744421	221.70171586043	632.994036472755	748.269039919512	510.501318420705	1576.45585698392	724.16679782132	193.421951534648	432.770414429604	1037.55427705812	503.345992485044	1108.0528851481	1688.25380532408	318.333156658431	444.812007433254	749.044219575821	362.788888792145	196.001875345943	1146.03416786268
RNU6-37P	1	10298966	10299072	+	ENSG00000199562	snRNA	223.760400942837	574.975149574035	554.254289651075	632.994036472755	534.477885656794	408.401054736564	1351.24787741479	482.777865214213	96.7109757673242	432.770414429604	778.165707793589	251.672996242522	221.61057702962	3376.50761064815	318.333156658431	444.812007433254	1498.08843915164	725.57777758429	490.004688364858	955.028473218901
RNU6-48P	1	27325219	27325325	+	ENSG00000206888	snRNA	223.760400942837	229.990059829614	665.10514758129	361.710877984431	320.686731394077	510.501318420705	225.207979569132	241.388932607107	290.132927301973	432.770414429604	259.38856926453	335.56399499003	0	562.751268441359	318.333156658431	111.203001858313	749.044219575821	362.788888792145	490.004688364858	764.02277857512
RNU6-4P	3	181231737	181231843	+	ENSG00000206932	snRNA	1342.56240565702	459.980119659228	332.552573790645	271.283158488323	427.582308525435	102.100263684141	2026.87181612219	724.16679782132	483.554878836621	865.540828859209	259.38856926453	587.236991232552	1994.49519326658	562.751268441359	636.666313316863	222.406003716627	1747.76984567692	1451.15555516858	882.008439056745	1146.03416786268
RNU6-6P	10	13217269	13217375	+	ENSG00000272055	snRNA	1790.08320754269	459.980119659228	332.552573790645	723.421755968862	213.791154262718	408.401054736564	2252.07979569132	482.777865214213	483.554878836621	432.770414429604	1556.33141558718	755.018988727566	443.221154059241	0	477.499734987647	389.210506504097	1997.45125220219	725.57777758429	98.0009376729717	1719.05125179402
RNU6-7	14	32202045	32202151	+	ENSG00000201654	snRNA	671.281202828511	459.980119659228	554.254289651075	361.710877984431	641.373462788153	510.501318420705	1801.66383655306	724.16679782132	580.265854603945	865.540828859209	518.777138529059	335.56399499003	1108.0528851481	562.751268441359	159.166578329216	444.812007433254	998.725626101095	362.788888792145	588.00562603783	1146.03416786268
RNU6-9	19	893484	893590	+	ENSG00000207507	snRNA	1118.80200471418	459.980119659228	997.657721371934	271.283158488323	534.477885656794	816.802109473128	450.415959138264	965.555730428427	193.421951534648	1298.31124328881	1815.71998485171	671.127989980059	1329.66346217772	562.751268441359	318.333156658431	278.007504645783	1248.40703262637	725.57777758429	196.001875345943	1719.05125179402
RNVU1-1	1	148362370	148362533	-	ENSG00000207340	snRNA	7712.18363495005	9198.19141122242	10813.059147794	8703.25192303644	10983.3565999754	8432.35429273562	7176.25917719063	5651.16666766085	9433.77002883715	9850.17323640388	7759.37830511562	9656.21422393088	7926.3169575625	7319.21895150725	8073.55380138623	7990.92491267745	6657.14964882724	6605.87375420299	9559.60066871318	9067.49733223049
RNVU1-17	1	143699456	143699619	-	ENSG00000207349	snRNA	1600.64188649907	2766.93562776609	2667.22125645585	2587.45327441624	2293.99220126069	2058.29120531342	1464.54268922258	1098.83796315628	2955.91460903564	1407.16760520055	2192.8677818805	2727.74413105392	2161.72280660795	2927.6875806029	2587.6775004443	1844.05959523326	2273.17305081906	2123.31656385096	2230.57348936641	1490.54750666803
RNVU1-18	1	143729407	143729570	-	ENSG00000206737	snRNA	11204.4932054935	11292.0886430454	11533.9297576469	12643.2375908975	12095.5952430109	12283.3507413865	13913.1555476145	8005.81944585288	11068.9568338356	9005.87267328354	8096.74257925108	12765.8425333324	10088.0397641705	9880.94558453478	11903.3165020438	8135.55703779378	10391.6482323157	10616.5828192548	10834.2140912083	8819.07274778582
RNVU1-19	1	120850819	120850985	-	ENSG00000275538	snRNA	2143.24721385006	1909.19459304342	1840.3913521426	2309.72006423793	2116.01726779304	2216.68283323882	1581.8825552868	2928.6584956067	1852.65604180778	1934.43161148654	1490.70298239977	1767.77538324567	1839.63479004107	2515.43036857523	1524.54734664731	1029.63261359173	1753.78626511126	2084.94337293799	1627.0517122091	1951.47986816778
RNVU1-7	1	148038753	148038916	-	ENSG00000206585	snRNA	2182.69348158964	1869.55109984196	2523.04713448526	1646.56117462852	2154.96237088126	1261.53331938564	2929.08537844515	1412.79166691521	1698.07860519069	2251.46816832089	3036.27846721916	2236.75018746422	2738.18222170341	1829.80473787681	1656.11360028435	1663.26943883784	3896.86808711838	1887.39250120085	2294.30416049116	1863.18438333503
RNY1	7	148987136	148987248	-	ENSG00000201098	misc_RNA	421428.740847161	654204.67170266	658220.517511981	653257.919543409	651326.204558919	693131.341866718	416908.229035228	411680.203528113	671464.304752532	428427.254199079	426175.419301622	703455.985568831	416331.084935736	422887.479974094	674565.01252118	516124.903910678	403137.382414325	414771.353857648	653058.998468497	416863.106928099
RNY3	7	148983755	148983856	+	ENSG00000202354	misc_RNA	3522.56472771397	5430.95339300624	4769.87949073974	4650.312624384	4263.12262064469	4393.34401951759	1654.49822614154	2533.38879765874	4871.93509608065	2725.16815422998	4083.44381317428	4138.0688689117	2325.81397674651	3543.66145275945	5178.42946920597	4084.78353360735	3930.62808292263	3426.73861294759	5451.18086976985	2605.99848731811
RNY3P1	5	79170234	79170335	-	ENSG00000201955	misc_RNA	2583.21413365691	1327.56638495708	814.369669150688	1328.660749824	336.56231215616	750.083125283491	4018.06712062947	4306.76095601986	405.994591340054	4087.75223134498	4083.44381317428	88.044018487483	1628.06978372256	3543.66145275945	334.09222381974	466.83240384084	2358.37684975358	1142.24620431586	822.819753927524	3006.92133152089
RNY4	7	148963315	148963410	+	ENSG00000252316	misc_RNA	45939.1879998852	84299.8302455473	79406.5535143893	92725.5354420405	78839.426392482	79631.7572359236	38949.1274139036	39323.527589764	106829.9978634	28489.9597036078	58463.4531062327	80406.4315784793	45003.2763374257	38930.540381017	85601.4612631188	84187.695754229	62404.5822793274	47765.9307474963	89884.3968560144	35804.5201075414
RNY4P10	6	33199601	33199696	+	ENSG00000202441	misc_RNA	49684.2304998758	65053.2936598059	60853.6204502797	63868.6223447352	61544.8472292295	62543.3973140516	32164.4407030946	30704.672227624	69493.4531555855	35250.2891248029	64251.9138098201	56724.4441636304	35359.717122263	34535.1567896118	58429.2131858218	53726.2671504512	52375.2744130069	36026.8460722642	59266.8407493428	35804.5201075414
RNY4P20	6	151298841	151298933	-	ENSG00000252487	misc_RNA	1546.86538043092	3179.86256633988	1404.91413420251	2500.52302606629	2709.57049859053	2940.93150829319	1037.91503627513	834.366093141956	3899.97521844318	1994.50712737122	1793.16445708957	2899.71060888123	1787.33747995629	1296.77466206052	1467.10063503451	2626.56655476212	1150.7056126817	835.991787216682	2032.45422913076	1760.5742288905
RNY4P27	13	95336106	95336201	-	ENSG00000200211	misc_RNA	249.669499999376	513.240975619771	494.744881709591	403.593190172102	834.910718225982	569.611997395734	0	1077.35692026751	323.727266252727	482.880672942506	578.84607035874	936.04693339324	247.270749106734	0	532.789177986217	248.158277831184	835.775655526706	404.796023283867	546.742073333421	426.244286994541
RNY4P7	2	127798903	127798998	-	ENSG00000201470	misc_RNA	15229.8394999619	24635.566829749	24242.49920377	25729.0658734715	26717.1429832314	23581.9366921834	10302.67241271	12658.9438131432	27193.0903652291	10140.4941317926	13313.459618251	24618.0343482422	15083.5156955108	12558.2388325861	27527.4408626212	24629.709074745	20337.2076178165	18215.821047774	26571.6647640043	14279.1836143171
RPL10P9	5	168616352	168616996	+	ENSG00000233913	processed_pseudogene	147.320512421992	37.8555067421415	18.2456381065261	44.6521968940408	70.378454508845	33.610645809065	111.20518245805	158.926874884182	47.7547985931818	71.232397406115	128.083175506398	41.4244372697319	109.428825303446	370.507046303007	78.5946768768488	27.4553995271302	287.676403170424	119.427398173812	32.2611782401708	62.8776510318034
RPL13AP5	10	96750288	96750899	+	ENSG00000236552	processed_pseudogene	698.747700489252	139.65026546119	115.386490415085	31.3759026729539	111.269373249663	70.8519014763924	390.704514473453	753.797190530867	0	1051.11504912198	585.00400727745	58.2156848918873	384.463521524382	390.518065170436	27.6131870751176	48.2304345211997	2079.18002684221	692.327077465861	34.0035986688543	695.873447261955
RPL19	17	39200283	39204727	+	ENSG00000108298	protein_coding	29.1502693567481	7.49045872857613	9.62735841098139	17.6706358867855	16.2467263890758	19.9515877826035	29.3388519061794	5.24113618524238	12.5989718533425	9.39648994869686	11.2639034584351	12.7503320505224	9.62340072312158	24.4373758520213	17.2794523790423	14.4869129827709	59.6330438362288	7.87702216549926	19.1505314502284	8.29438903410106
RPL37A	2	216498189	216504086	+	ENSG00000197756	protein_coding	89.2408768297126	15.8434799732126	20.0954147978567	15.7373182650225	24.0292014265731	10.3650835481779	93.0843215594949	85.7691966042764	9.81797017640643	69.039581779302	92.1647440662175	14.5997195795361	85.1695322036125	106.098132153809	20.7750602990931	17.3369572605757	278.820582851181	84.1825086046625	12.7914755151204	94.1831336018858
RPLP0P6	2	38481851	38482804	+	ENSG00000213553	processed_pseudogene	398.213683104986	153.487595017455	110.967175724475	130.754876669084	83.2282457832825	79.4946439177677	75.1480981143589	214.793090084813	96.8124563295145	288.816352127207	317.363139310012	102.641033095062	246.492352205034	125.187060765549	123.926129192317	74.2131261090108	694.287226959051	282.465220864398	76.30293363415	212.451244829388
RPS19P1	20	18504633	18505066	+	ENSG00000214612	processed_pseudogene	219.109491916311	56.3024164940857	244.230296686894	44.2740797532907	130.842161384804	99.9780873027154	385.922219030707	177.278708011686	71.0256126882427	635.662779624084	253.997120942634	20.5368264832235	108.502176282401	275.527179929718	155.858266077569	27.2229057667003	672.352240204317	444.060302678607	0	280.553399061072
RPS23P8	X	70962964	70963293	+	ENSG00000230629	processed_pseudogene	1081.39525075718	444.600845141746	392.863526889455	320.482434445172	378.845723207187	460.537359596551	870.71291796941	855.499986078682	218.114115560348	836.601773790967	668.576008317086	378.401951797267	1071.00552424649	725.247835316523	205.126532558017	483.682357626889	3137.33414764584	1051.97750731826	347.322472117583	615.398286694246
RPS4X	X	72255679	72273371	-	ENSG00000198034	protein_coding	29.1442996108221	9.98523298871149	9.62538680368854	11.7780113863454	13.9229135890936	4.43277818985007	34.221650796702	31.4403770506082	18.8945875244783	56.3673937286972	22.5231933991728	9.10551491627666	43.2964346684944	61.080928174057	10.3655482098486	10.862959632688	102.981436154393	39.3770450665241	8.50960425421667	16.5853808169082
RPS6	9	19375715	19380254	-	ENSG00000137154	protein_coding	62.2158661217169	19.6763085891357	23.7090212683672	11.6045257464739	18.2904458045586	17.4699401945423	52.9847667832139	15.488636111594	31.0271290294684	64.7933106349408	72.1221647390076	12.559951789881	52.1384045231109	96.2899668358096	10.2128676167657	28.5412062880901	149.526718032085	46.5564433558927	16.7685220231396	40.8527111223581
RPTN	1	152153595	152159228	-	ENSG00000215853	protein_coding	13.3026374088282	27.3459858013899	36.2456815329867	18.8158631144453	41.3073766929368	18.2096936912826	0	21.5259900642344	14.3737569143808	12.8641794530393	30.841490007897	12.4683761458718	6.58741479673017	33.4557680621335	18.9250222130083	21.4859417499658	7.42182532015676	0	29.1309573565199	17.0330372677291
SHF	15	45167214	45187956	-	ENSG00000138606	protein_coding	36.2353159099923	11.5279464005968	7.69327211300924	8.36782039859225	11.540305286115	17.3212436280676	27.786463942183	33.505753194701	12.6781011445306	36.7096103029913	20.0023194689656	11.6444075083838	29.0515247932036	43.3956310597876	4.90954671988851	12.4340909250857	23.1045212498289	25.1782773103235	13.6029236927128	26.5123574407342
SLC9A3R2	16	2025356	2036389	+	ENSG00000065054	protein_coding	123.547005157489	42.3288824239572	36.0030362800616	36.2228082794132	35.8756885357619	80.6916393001617	148.727892543561	130.667076173799	33.504609314959	107.76164542737	146.026942476365	39.9619669245608	131.956864884352	115.757435873853	32.7404237314922	34.3115380057159	140.562140002789	125.684803470836	40.3174115970514	132.344258243632
SNORD20	2	231456444	231456523	-	ENSG00000207280	snoRNA	35427.7860125697	1388.67415871805	1933.57572440299	849.333770457114	2581.73115400801	684.97645256449	35354.8020584351	29797.7831744874	1167.87684660794	44131.6260587961	40372.6816161602	1575.87648280128	37763.5644047184	21897.4354327688	1708.5222585212	969.859092156683	30486.4157891492	34074.6019599711	2103.91886447291	31779.4791189601
SNORD63	5	138561043	138561110	-	ENSG00000206989	snoRNA	1770.04496268214	909.662176938026	1929.13582606911	1287.58275222816	1522.06538184054	1776.84936501057	1068.8975746714	1145.69672491134	1836.06509217965	1369.36310237427	2462.25567242151	1725.39994438903	1051.82333575253	0	1007.26312256101	1143.5651982146	3160.14675721541	573.964510626379	930.277557612089	2417.50491131232
SNORD69	3	52692736	52692812	+	ENSG00000212452	snoRNA	1872.52124999532	6094.73658548478	5720.48769476715	5675.52923679519	3578.18879239706	5980.92597265521	2198.74106368811	4713.43652617035	6204.77260317728	5432.40757060319	3256.00914576791	5148.25813366282	2781.79592745076	1569.77985407326	5549.88727068976	3799.92362929	6964.79712938922	2529.97514552417	6150.84832500098	3463.23483183064
TRIM43	2	95592018	95599778	+	ENSG00000144015	protein_coding	56.6414388058285	43.6637844930253	28.0601574700962	45.7807200792235	40.5884101824145	38.7676225093216	28.5039353245707	15.2759563321512	30.6010848696608	27.3872620474854	32.8300756322867	31.8535374348744	14.024311143367	35.6129160924084	10.0726312256101	17.593310741763	0	45.9171608501103	43.4129526885642	48.3500982262464
TUBA1A	12	49184796	49189324	-	ENSG00000167552	protein_coding	26.806187968699	22.5429484308489	24.1450548455826	14.7724313160188	26.7760625753881	21.1270863104757	19.6215315601175	23.6602323751341	18.9586501350102	9.42641815052667	8.47483458605984	20.1000523044475	16.8945903787094	24.5152098858663	20.8013857633579	16.9552301199771	13.5961312502204	19.7552770019354	27.7499829679143	18.721815749529
TUBA1B	12	49127782	49131395	-	ENSG00000123416	protein_coding	16.4908837405229	7.26428675266362	18.6733268821657	12.376777658486	9.00352099795315	13.9743904804079	26.0818935416774	30.4972906511958	11.2003374796087	31.8946809204178	27.3094838518476	14.1318170317613	34.9980947037243	17.7746229007104	10.0546229457073	5.85395222337168	15.7724845599994	15.2783560635548	11.3497311607752	26.1428135895043
VHL	3	10141788	10152082	+	ENSG00000134086	protein_coding	51.4015495054925	176.659031463327	200.531499189483	211.622665238216	201.049977522152	208.15565068044	35.5671819284313	79.7109870914433	202.722343352988	43.4939248959456	52.1376996869243	216.800793187382	34.9990427761801	80.7959291003441	235.375958580303	170.833597057699	53.7712903122288	52.086715714435	188.541963796138	60.3312041052818
VTRNA1-1	5	140711275	140711373	+	ENSG00000199990	misc_RNA	484.053112243688	373.147137886823	839.299352900199	391.238296595405	462.48698677241	220.869958173856	487.184608863837	1305.47075797721	104.605749299351	468.098611525898	2244.50517077879	725.913948345778	479.402472757955	1217.38029499559	516.47930519072	541.263590677709	3780.88987023986	1962.02154142691	106.001014217704	826.391984989416
Z93241.1	22	42615244	42615907	+	ENSG00000270022	lincRNA	143.098657616535	128.697303464234	106.336569598215	202.405332929448	222.17512109655	97.9423343938366	144.024409256881	154.372409389764	92.7725197406006	207.573139952661	248.825233864617	134.124372054838	70.8619039672391	89.9722993284827	101.789787649453	133.342966029199	199.594487870882	232.009787100859	78.3416243841252	152.68931849352
