# Supplementary material for: Characterization of nucleic acids from extracellular vesicle-enriched human sweat
Source: BMC Genomics. 2021 Jun 9;22:425. doi: 10.1186/s12864-021-07733-9 (PMC8188706; doi:10.1186/s12864-021-07733-9)
Supplement: Supplementary file 3 — Additional file 3: Supplementary Table 2. Comparison of top 1% RNA identified in Illumina and Ion Torrent. [file 12864_2021_7733_MOESM3_ESM.xlsx]

## Sheet: Description
Characterization of nucleic acids from extracellular vesicle-enriched human sweat
Genevieve Bart1, Daniel Fischer2, Anatoliy Samoylenko1, Artem Zhyvolozhnyi1, Pavlo Stehantsev1, Ilkka Miinalainen1, Mika Kaakinen1, Tuomas Nurmi1, Prateek Singh1,4, Susanna Kosamo1, Lauri Rannaste3, Sirja Viitala2, Jussi Hiltunen3, Seppo Vainio1*
Affiliations
1 Faculty of Biochemistry and Molecular Medicine, Disease Networks Research Unit, Laboratory of Developmental Biology, Kvantum Institute, Infotech Oulu, University of Oulu, 90014 University of Oulu, Finland
2 Production Systems, Natural Resources Institute Finland (LUKE), 31600 Jokioinen, Finland
3 Biosensors, VTT, Technical Research Center of Finland Ltd, Kaitoväylä 1, 90570 Oulu, Finland
4 Current Address: Finnadvance, Aapistie 5, 90220 Oulu, Finland.
*Corresponding author: Seppo Vainio, seppo.vainio@oulu.fi
Supplementary table 2.
Comparison of top 1% RNA identified in Illumina and Ion Torrent

## Sheet: Data
	gene_name	V1	gene_id	gene_biotype	IlluminaexprSum	ionSum
1	RNA5SP202	6	ENSG00000201185	rRNA	1.91667e+07	3350.38
2	RNY1	7	ENSG00000201098	misc_RNA	1.30911e+07	2.38365e+06
3	RNA5-8S4	KI270733.1	ENSG00000276700	rRNA	7.17737e+06	12273.2
4	RNA5-8SN3	21	ENSG00000278233	rRNA	7.16976e+06	9956.77
6	RNA5-8SN4	21	ENSG00000275215	rRNA	7.1657e+06	10810.2
7	RNA5-8SN1	KI270733.1	ENSG00000275757	rRNA	7.16148e+06	10891.5
8	RNA5-8SN2	GL000220.1	ENSG00000273730	rRNA	7.15852e+06	10485.1
9	RNA5-8SN5	GL000220.1	ENSG00000274917	rRNA	7.15288e+06	11297.9
10	RNA5-8S5	21	ENSG00000277739	rRNA	7.12087e+06	12029.4
11	RNY4	7	ENSG00000252316	misc_RNA	3.08584e+06	1.78295e+06
12	RNY4P10	6	ENSG00000202441	misc_RNA	2.75861e+06	1.74095e+06
13	RNA5SP162	1	ENSG00000251823	rRNA	1.33644e+06	0
14	FP236383.2	21	ENSG00000280614	lincRNA	919554	5989.67
15	FP671120.3	21	ENSG00000280800	lincRNA	908365	6981.24
16	FP236383.3	21	ENSG00000281181	lincRNA	892763	3055.13
17	RNA5S15	1	ENSG00000201925	rRNA	575116	104.699
18	AL139099.4	14	ENSG00000283029	non_coding	574941	702.431
19	RNA5S5	1	ENSG00000199396	rRNA	574172	0
20	RNA5S11	1	ENSG00000199334	rRNA	572818	0
21	RNA5S2	1	ENSG00000201588	rRNA	570592	209.399
22	RNA5S12	1	ENSG00000199270	rRNA	567776	0
23	RNA5S10	1	ENSG00000199910	rRNA	561939	0
24	RNA5S13	1	ENSG00000202526	rRNA	561634	104.699
25	RNA5S16	1	ENSG00000202257	rRNA	561458	0
26	RNA5S3	1	ENSG00000199337	rRNA	561199	0
27	RNA5S14	1	ENSG00000201355	rRNA	560737	0
28	RNA5S6	1	ENSG00000200624	rRNA	558508	0
29	RNA5S4	1	ENSG00000200381	rRNA	557423	104.699
30	RNA5S7	1	ENSG00000202521	rRNA	557287	0
31	RNA5S8	1	ENSG00000200343	rRNA	552474	104.699
32	MIR6087	X	ENSG00000275110	miRNA	551562	2316.47
33	RNA5S1	1	ENSG00000199352	rRNA	550353	104.699
34	RNA5SP389	14	ENSG00000199480	rRNA	542065	866.984
35	RNA5S17	1	ENSG00000200370	rRNA	542017	104.699
36	RNA5SP370	12	ENSG00000199415	rRNA	529296	617.726
37	FP671120.4	21	ENSG00000281383	lincRNA	484690	2425.35
38	RNY4P7	2	ENSG00000201470	misc_RNA	476634	79069
39	RNA5SP145	3	ENSG00000199994	rRNA	473544	398.533
40	RNA5SP226	6	ENSG00000199523	rRNA	385928	108.373
41	SNORD20	2	ENSG00000207280	snoRNA	356207	156.386
42	RNA5SP429	16	ENSG00000200558	rRNA	311621	228.788
43	RNA5SP161	4	ENSG00000200741	rRNA	245628	0
44	RN7SL5P	9	ENSG00000265735	misc_RNA	240380	540.51
45	RNY3	7	ENSG00000202354	misc_RNA	226450	148866
46	RNA5SP481	20	ENSG00000252623	rRNA	222490	0
47	RNU1-3	1	ENSG00000207513	snRNA	217508	0
48	RNVU1-18	1	ENSG00000206737	snRNA	214578	0
49	RN7SL2	14	ENSG00000274012	misc_RNA	210419	123.958
50	RNU1-28P	14	ENSG00000206588	snRNA	209124	0
51	RNU1-1	1	ENSG00000206652	snRNA	202810	0
52	RNA5S9	1	ENSG00000201321	rRNA	198383	104.699
53	RNVU1-1	1	ENSG00000207340	snRNA	168569	0
54	RNA5SP74	1	ENSG00000200408	rRNA	148106	0
55	RNU5B-1	15	ENSG00000200156	snRNA	144784	1181.74
56	RN7SL674P	2	ENSG00000239899	misc_RNA	117902	315.627
57	SNORD90	9	ENSG00000212447	snoRNA	117417	0
58	MIR148A	7	ENSG00000199085	miRNA	115311	73574
59	RNA5SP149	3	ENSG00000201822	rRNA	113357	0
60	RN7SL4P	3	ENSG00000263740	misc_RNA	110950	462.244
61	MIR26A1	3	ENSG00000199075	miRNA	92031.6	88595
62	SNORD69	3	ENSG00000212452	snoRNA	88848.8	162.56
63	MIR200C	12	ENSG00000207713	miRNA	87222.1	86297.3
64	AD000090.1	19	ENSG00000283907	antisense	77838.8	352.268
65	RNA5SP298	10	ENSG00000201861	rRNA	77372.6	0
66	RNA5SP336	11	ENSG00000201059	rRNA	69426.8	213.009
67	RN7SL3	14	ENSG00000278771	misc_RNA	68660.3	41.4581
68	RNU5A-1	15	ENSG00000199568	snRNA	66917.6	214.861
69	RNA5SP506	X	ENSG00000272351	rRNA	64966.2	1570.49
70	RNY4P20	6	ENSG00000252487	misc_RNA	61051.7	21351.8
71	RNU1-27P	14	ENSG00000206596	snRNA	55183.6	1288.51
72	RNU1-2	1	ENSG00000207005	snRNA	54300.4	1743.28
73	RNU1-4	1	ENSG00000207389	snRNA	52642	606.357
74	SNORD101	6	ENSG00000206754	snoRNA	52199.6	0
75	RNA5SP225	6	ENSG00000222806	rRNA	46128	0
76	MIR191	3	ENSG00000207605	miRNA	44563.4	44259.1
77	RNVU1-17	1	ENSG00000207349	snRNA	43536.2	75.7946
78	RNVU1-7	1	ENSG00000206585	snRNA	43107.7	75.7946
79	RNA5SP150	3	ENSG00000199839	rRNA	42615.6	0
80	MIRLET7A1	9	ENSG00000199165	miRNA	42308.5	28305.9
81	MIRLET7I	12	ENSG00000199179	miRNA	42235.2	297.699
82	RNA5-8SP6	Y	ENSG00000251705	rRNA	41179.9	163.636
83	MIR30D	8	ENSG00000199153	miRNA	40837.2	37600.7
84	RNA5SP259	8	ENSG00000202411	rRNA	39900.7	0
85	AL049796.1	1	ENSG00000260464	bidirectional_promoter_lncRNA	39142	41.9984
86	MIR30B	8	ENSG00000207582	miRNA	38909.7	38909.7
87	RNVU1-19	1	ENSG00000275538	snRNA	38417.9	0
88	MIR23A	19	ENSG00000207980	miRNA	38409.4	36720.4
89	RN7SL597P	13	ENSG00000244264	misc_RNA	37564.3	0
90	RNY3P1	5	ENSG00000201955	misc_RNA	37433.5	0
91	RN7SL128P	6	ENSG00000240869	misc_RNA	36156.8	0
92	RNY4P17	4	ENSG00000201818	misc_RNA	36148	34462.6
93	RNU2-1	17	ENSG00000274585	snRNA	36117.2	130.048
94	RNA5SP452	18	ENSG00000199874	rRNA	34595.1	0
95	RF00003	1	ENSG00000273727	snRNA	33741.4	115.238
111	MIR23B	9	ENSG00000207563	miRNA	33331.5	33331.5
112	MIRLET7F1	9	ENSG00000199072	miRNA	32648.4	14365.7
113	RNA5SP99	2	ENSG00000200890	rRNA	32237.1	0
114	RNA5SP387	14	ENSG00000201096	rRNA	32223.7	235.324
115	MIR30A	6	ENSG00000207827	miRNA	31176.1	22944.1
116	RNA5SP358	12	ENSG00000199843	rRNA	30625	0
117	AC051619.8	15	ENSG00000260035	sense_intronic	30266.1	40.2428
118	RNA5SP502	X	ENSG00000199564	rRNA	29869.2	0
119	RF00004	1	ENSG00000273694	snRNA	29466.3	38.3443
140	SNORD63	5	ENSG00000206989	snoRNA	29087.6	0
141	RNA5SP19	1	ENSG00000202056	rRNA	27622.9	0
142	RN7SL396P	8	ENSG00000244642	misc_RNA	26265.2	84.0444
143	RNA5SP141	3	ENSG00000201413	rRNA	24671	0
144	RNU2-23P	11	ENSG00000222477	snRNA	23204.2	0
145	SNORD12C	20	ENSG00000209042	snoRNA	22988.8	140.392
146	RN7SL87P	5	ENSG00000239390	misc_RNA	22891	0
147	MIR30C1	1	ENSG00000207962	miRNA	22635.2	21480
148	MT-TP	MT	ENSG00000210196	Mt_tRNA	19668.4	368.792
149	AC009220.1	7	ENSG00000228360	processed_pseudogene	19339.2	0
150	VTRNA1-1	5	ENSG00000199990	misc_RNA	19049.5	1512.8
151	RN7SL454P	17	ENSG00000243426	misc_RNA	18962.3	0
152	RNU5E-4P	1	ENSG00000201801	snRNA	18810.7	103.82
153	RNY4P27	13	ENSG00000200211	misc_RNA	18809.7	9103.33
154	MIR125B2	21	ENSG00000207863	miRNA	18531.8	18531.8
155	RNA5SP242	7	ENSG00000201041	rRNA	18474.7	105.594
156	MIR99A	21	ENSG00000207638	miRNA	18474.3	15597.6
157	MIR205	1	ENSG00000284485	miRNA	18043.9	17795.1
158	RNU11	1	ENSG00000274978	snRNA	17878.1	92.8912
159	MIRLET7C	21	ENSG00000199030	miRNA	17877.2	9377.53
160	SNORD62B	9	ENSG00000231587	snoRNA	17531.7	0
161	AC108134.2	16	ENSG00000261889	lincRNA	16786.1	33.0777
162	RNU6-4P	3	ENSG00000206932	snRNA	16526.1	0
163	RNU6-9	19	ENSG00000207507	snRNA	15971.3	0
164	RNU6-6P	10	ENSG00000272055	snRNA	15740.8	0
165	RN7SL296P	3	ENSG00000275090	misc_RNA	15605	41.4581
166	RNU6-15P	10	ENSG00000207264	snRNA	15101.3	0
167	AC051619.7	15	ENSG00000259932	sense_intronic	15037.5	19.8626
168	SNORD100	6	ENSG00000221500	snoRNA	14938	329.454
169	RNA5SP463	19	ENSG00000199900	rRNA	14937.4	0
170	RN7SL499P	2	ENSG00000239202	misc_RNA	14793.2	0
171	RPS23P8	X	ENSG00000230629	processed_pseudogene	14618.8	75.1035
172	SNORD67	11	ENSG00000212135	snoRNA	14405.1	0
173	RNU6-37P	1	ENSG00000199562	snRNA	14352.2	0
174	RNY4P24	13	ENSG00000199605	misc_RNA	14111.4	13525
175	RNU6-36P	12	ENSG00000206899	snRNA	14058.3	0
176	SNORD62A	9	ENSG00000235284	snoRNA	13983	145.347
177	SNORD117	6	ENSG00000201785	snoRNA	13974.5	0
178	RNU2-30P	1	ENSG00000252018	snRNA	13888.6	0
179	RNU6-7	14	ENSG00000201654	snRNA	13395.4	0
180	RNU5E-1	1	ENSG00000199347	snRNA	13335.7	519.098
181	RNU1-89P	4	ENSG00000207322	snRNA	13225	75.7946
182	RNU6-2	19	ENSG00000207357	snRNA	12798.9	116.552
183	RNA5SP132	3	ENSG00000201595	rRNA	12720.4	0
184	MIR200B	1	ENSG00000207730	miRNA	12676.9	11171.6
185	RN7SL767P	3	ENSG00000241529	misc_RNA	12389.4	126.067
186	MIRLET7G	3	ENSG00000199150	miRNA	12345	6995.94
187	MIR27A	19	ENSG00000207808	miRNA	11928.4	10750
188	SNORD82	2	ENSG00000202400	snoRNA	11924.1	0
189	RNA5SP86	2	ENSG00000212171	rRNA	11440	0
190	RNA5SP428	16	ENSG00000201999	rRNA	11257.2	0
191	MIR182	7	ENSG00000207990	miRNA	11243.2	10087.6
192	MIR152	17	ENSG00000207947	miRNA	11190.5	430.972
193	EIF1P5	17	ENSG00000266563	unprocessed_pseudogene	11156.9	0
194	MIR100	11	ENSG00000207994	miRNA	10756.1	9070.41
195	MIR375	2	ENSG00000198973	miRNA	10573.3	10393.5
196	MIR196A2	12	ENSG00000207924	miRNA	10543.9	9180.89
197	RNA5SP191	5	ENSG00000199455	rRNA	10383.3	0
198	MIR342	14	ENSG00000199082	miRNA	10291.9	10085.3
199	MIR141	12	ENSG00000207708	miRNA	9859.36	9463.04
200	MT-CYB	MT	ENSG00000198727	protein_coding	9856.16	21.6746
201	RNU4-2	12	ENSG00000202538	snRNA	9638.65	0
202	RNU6-25P	3	ENSG00000206600	snRNA	9468	0
203	RN7SL49P	13	ENSG00000265802	misc_RNA	9259.06	0
204	RNA5SP122	2	ENSG00000207186	rRNA	9140.92	0
205	VTRNA1-2	5	ENSG00000202111	misc_RNA	9033.59	0
206	RF00100	1	ENSG00000277313	misc_RNA	9019.2	6.63152
213	MT-TA	MT	ENSG00000210127	Mt_tRNA	8758.44	0
214	MIR26B	2	ENSG00000199121	miRNA	8666.55	7965.42
215	RNU1-11P	6	ENSG00000206702	snRNA	8563.34	833.741
216	MIR193A	17	ENSG00000207614	miRNA	8520.36	8520.36
217	AC124068.2	15	ENSG00000261441	antisense	8375.97	14.3825
218	RPL13AP5	10	ENSG00000236552	processed_pseudogene	8358.33	0
219	AC027281.2	16	ENSG00000279123	TEC	8356.27	780.834
220	RNU2-36P	9	ENSG00000222293	snRNA	8158.22	325.119
221	MIR16-2	3	ENSG00000198987	miRNA	7876.01	7876.01
222	RN7SL364P	19	ENSG00000243560	misc_RNA	7611.29	0
223	RNU6-48P	1	ENSG00000206888	snRNA	7454.36	0
224	MIR320A	8	ENSG00000208037	miRNA	7378.71	6101
225	MIRLET7A2	11	ENSG00000198975	miRNA	7369.84	5568.24
226	RNA5SP335	11	ENSG00000200687	rRNA	7151.16	0
227	MIR378A	5	ENSG00000199047	miRNA	7091.4	4941.81
228	RPL37AP1	20	ENSG00000226243	processed_pseudogene	7002.65	0
229	RF00136	1	ENSG00000199934	snoRNA	6856.98	0
232	MIR196A1	17	ENSG00000210741	miRNA	6803.94	6803.94
233	RN7SL507P	17	ENSG00000239702	misc_RNA	6567.11	0
234	RN7SL732P	X	ENSG00000264618	misc_RNA	6481.24	0
235	RNA5SP124	3	ENSG00000199609	rRNA	6362.77	0
236	RNU2-33P	14	ENSG00000222276	snRNA	6290	4333.79
237	RF00002	14	ENSG00000283274	rRNA	6238.97	95.6656
243	MIR183	7	ENSG00000207691	miRNA	6205.77	1586.82
244	HADHAP1	4	ENSG00000251596	processed_pseudogene	6149.91	0
245	RNY1P8	13	ENSG00000206697	misc_RNA	6013.26	6013.26
246	RNA5SP85	2	ENSG00000202248	rRNA	5970.06	0
247	RNA5SP248	7	ENSG00000202472	rRNA	5958.05	0
248	MIR30E	1	ENSG00000198974	miRNA	5692.89	5430.56
249	RNU6ATAC10P	5	ENSG00000221562	snRNA	5659.53	0
250	MIR200A	1	ENSG00000207607	miRNA	5610.02	4580.89
251	BX005132.2	1	ENSG00000284739	lincRNA	5577.76	0
252	SNORD53B	2	ENSG00000265706	snoRNA	5536.03	0
253	RNU4-1	12	ENSG00000200795	snRNA	5535.62	0
254	RNU2-7P	13	ENSG00000222726	snRNA	5494.37	4187.97
255	RNA5SP71	1	ENSG00000199837	rRNA	5493.13	0
256	EEF1A1P5	9	ENSG00000196205	processed_pseudogene	5470.8	8.90095
257	MIR193B	16	ENSG00000207639	miRNA	5423.94	5423.94
258	MIR425	3	ENSG00000199032	miRNA	5347.72	5028
259	RNA5SP357	12	ENSG00000272435	rRNA	5133.49	1884.59
260	SNORA74D	5	ENSG00000252213	snoRNA	5132.26	0
261	SNORD104	17	ENSG00000199753	snoRNA	5130.21	0
262	RNA5SP500	X	ENSG00000201356	rRNA	5112.11	0
263	RN7SL752P	3	ENSG00000239437	misc_RNA	5081.39	172.791
264	RNA5SP513	X	ENSG00000201518	rRNA	5045.11	0
265	RNA5SP322	10	ENSG00000200487	rRNA	4946.09	0
266	AC009413.1	2	ENSG00000236533	processed_pseudogene	4814.11	0
267	MT-CO1	MT	ENSG00000198804	protein_coding	4799.93	32.0689
268	RNA5SP243	7	ENSG00000252866	rRNA	4776.86	726.737
269	RNA5SP199	5	ENSG00000200275	rRNA	4747.96	407.292
270	RNU6-1	15	ENSG00000206625	snRNA	4702.82	0
271	MIR574	4	ENSG00000207944	miRNA	4700.21	4421.62
272	MIR27B	9	ENSG00000207864	miRNA	4684.68	4118.18
273	RN7SL724P	3	ENSG00000244692	misc_RNA	4682.6	0
274	SNORD92	2	ENSG00000264994	snoRNA	4644.86	0
275	RNY1P12	3	ENSG00000201121	misc_RNA	4565.98	0
276	AL355075.4	14	ENSG00000259001	antisense	4510.36	0
277	RN7SL151P	9	ENSG00000244230	misc_RNA	4508	43.8104
278	RNY4P14	13	ENSG00000200526	misc_RNA	4430.86	4161.52
279	MIRLET7F2	X	ENSG00000208012	miRNA	4428.79	2109.31
280	MT-TN	MT	ENSG00000210135	Mt_tRNA	4332.94	171.591
281	SNORD46	1	ENSG00000200913	snoRNA	4320.94	0
282	RNU6-3P	X	ENSG00000207041	snRNA	4312.69	0
283	RPS19P1	20	ENSG00000214612	processed_pseudogene	4303.24	0
284	RNU4-27P	1	ENSG00000222821	snRNA	4258.55	0
285	SCARNA11	12	ENSG00000251898	scaRNA	4251.87	0
286	MIR140	16	ENSG00000208017	miRNA	4232.96	3993.38
287	MIR10B	2	ENSG00000207744	miRNA	4208.06	0
288	SNORD53	2	ENSG00000265145	snoRNA	4109.79	0
289	MIR106B	7	ENSG00000208036	miRNA	4092.52	1525.25
290	SNORD6	11	ENSG00000202314	snoRNA	3972.03	171.591
291	RPLP0P6	2	ENSG00000213553	processed_pseudogene	3887.05	0
292	AL132780.1	14	ENSG00000257285	antisense	3875.25	10.8278
293	MT-TF	MT	ENSG00000210049	Mt_tRNA	3852.94	352.986
294	MIR93	7	ENSG00000207757	miRNA	3788.54	3440.5
295	MIR744	17	ENSG00000266297	miRNA	3751.25	891.564
296	MT-TC	MT	ENSG00000210140	Mt_tRNA	3682.52	190.07
297	RNA5SP366	12	ENSG00000202324	rRNA	3674.68	0
298	MIR25	7	ENSG00000207547	miRNA	3619.76	1339.65
299	RNU2-57P	Y	ENSG00000252468	snRNA	3585.89	2145.79
300	RNU5D-1	1	ENSG00000200169	snRNA	3548.45	0
301	MIR7641-1	11	ENSG00000280773	miRNA	3533.9	0
302	AC016596.2	5	ENSG00000264281	processed_pseudogene	3480.29	0
303	RPL13AP25	13	ENSG00000136149	processed_pseudogene	3376.13	0
304	Z93241.1	22	ENSG00000270022	lincRNA	3350.9	409.954
305	RNU2-38P	1	ENSG00000222788	snRNA	3345.98	0
306	MTRNR2L6	7	ENSG00000270672	protein_coding	3309.53	0
307	MIR30C2	6	ENSG00000199094	miRNA	3306.14	3306.14
308	RN7SL559P	1	ENSG00000240750	misc_RNA	3256.11	0
309	RNU2-26P	X	ENSG00000222440	snRNA	3140.55	2210.81
310	RNA5SP215	6	ENSG00000200310	rRNA	3059.69	0
311	RNA5SP302	10	ENSG00000201766	rRNA	2994.97	0
312	RNU6-29P	X	ENSG00000207367	snRNA	2973.52	0
313	MIR16-1	13	ENSG00000208006	miRNA	2948.24	2948.24
314	AC093582.1	7	ENSG00000236529	processed_pseudogene	2898.75	0
315	MIR1244-3	12	ENSG00000283429	miRNA	2790.9	0
316	AC007179.2	2	ENSG00000233891	lincRNA	2777.06	0
317	RNY4P18	9	ENSG00000212409	misc_RNA	2645.97	2246.28
318	RNU6-5P	2	ENSG00000206965	snRNA	2617.59	0
319	MIR96	7	ENSG00000199158	miRNA	2615.05	802.242
320	RNY4P6	11	ENSG00000200537	misc_RNA	2591.2	390.143
321	RNA5SP440	17	ENSG00000276036	rRNA	2591	0
322	SCGB1D2	11	ENSG00000124935	protein_coding	2582.94	25.9005
323	MIR590	7	ENSG00000207741	miRNA	2573.86	2573.86
324	MTND6P3	5	ENSG00000254132	processed_pseudogene	2570.5	0
325	AC090498.1	7	ENSG00000279483	processed_pseudogene	2567.64	166.953
326	AC010542.4	16	ENSG00000261519	lincRNA	2564.01	278.284
327	VHL	3	ENSG00000134086	protein_coding	2556.59	0
328	SCARNA4	1	ENSG00000281394	scaRNA	2544.04	0
329	SCARNA4	1	ENSG00000280466	scaRNA	2544.04	0
330	SNORD59A	12	ENSG00000207031	snoRNA	2510.48	0
331	SNORD94	2	ENSG00000208772	snoRNA	2501.84	0
332	SNORD99	1	ENSG00000221539	snoRNA	2488.05	0
333	MIR455	9	ENSG00000207726	miRNA	2470.91	2470.91
334	RNU6-33P	4	ENSG00000207524	snRNA	2462.23	0
335	RNU6-11P	7	ENSG00000201104	snRNA	2449.85	0
336	AL592295.4	1	ENSG00000283696	lincRNA	2427.76	111.749
337	RNU6-13P	8	ENSG00000206975	snRNA	2424.6	0
338	RNU2-59P	10	ENSG00000222414	snRNA	2413.86	130.048
339	GGTLC4P	22	ENSG00000230712	unprocessed_pseudogene	2403.59	0
340	RPS4XP11	10	ENSG00000234335	processed_pseudogene	2401.35	0
341	RPL41P5	12	ENSG00000256393	processed_pseudogene	2359.79	0
342	RNA5SP442	17	ENSG00000201920	rRNA	2309.46	0
343	MIRLET7D	9	ENSG00000199133	miRNA	2298.52	2298.52
344	RN7SKP203	2	ENSG00000200488	misc_RNA	2284.7	37.3249
345	RPL41P1	20	ENSG00000227063	processed_pseudogene	2254.6	0
346	RNA5SP359	12	ENSG00000201708	rRNA	2230.03	0
347	MIR206	6	ENSG00000207604	miRNA	2216.1	0
348	VTRNA2-1	5	ENSG00000270123	vaultRNA	2208.15	0
349	RN7SL664P	3	ENSG00000265078	misc_RNA	2202.97	0
350	RNU1-88P	6	ENSG00000238554	snRNA	2181.85	0
351	RNA5-8SP4	19	ENSG00000201966	rRNA	2153.11	1824.16
352	DCD	12	ENSG00000161634	protein_coding	2129.48	89.4823
353	MIR1180	17	ENSG00000221540	miRNA	2129.1	1635.16
354	HADHAP2	12	ENSG00000255967	processed_pseudogene	2124.59	0
355	RNA5SP343	11	ENSG00000284736	rRNA	2101.08	0
356	RNA5SP435	17	ENSG00000200914	rRNA	2092.68	0
357	AC010970.1	Y	ENSG00000225840	processed_pseudogene	2081.72	287.626
358	MIR708	11	ENSG00000211997	miRNA	2054.48	142.006
359	RPL15P2	14	ENSG00000240914	processed_pseudogene	2030.97	0
360	RPL10P9	5	ENSG00000233913	processed_pseudogene	2018.1	19.184
361	SCGB1B2P	19	ENSG00000268751	lincRNA	2016.99	110.09
362	RNU2-29P	7	ENSG00000222355	snRNA	2003.95	1577.17
363	SNORD66	3	ENSG00000212158	snoRNA	2000.81	0
364	AC022018.1	10	ENSG00000234017	processed_pseudogene	1998.94	0
365	RN7SL607P	20	ENSG00000278525	misc_RNA	1974.31	0
366	RNU6-8	14	ENSG00000202337	snRNA	1973.25	0
367	RNA5SP207	6	ENSG00000212176	rRNA	1927.5	0
368	RNU2-5P	9	ENSG00000222465	snRNA	1907.58	69.0197
369	RNA5SP273	8	ENSG00000199354	rRNA	1896.84	110.308
370	MIR107	10	ENSG00000198997	miRNA	1853.18	1853.18
371	RN7SL8P	7	ENSG00000243352	misc_RNA	1850.23	0
372	RNU1-78P	15	ENSG00000212550	snRNA	1846.34	0
373	MIR125B1	11	ENSG00000207971	miRNA	1846.08	1846.08
374	RN7SL587P	14	ENSG00000240233	misc_RNA	1821.68	0
375	RNA5SP469	19	ENSG00000201035	rRNA	1817.15	0
376	RN7SL546P	14	ENSG00000239224	misc_RNA	1814.05	0
377	MT-ND6	MT	ENSG00000198695	protein_coding	1810.68	47.1547
378	MIR324	17	ENSG00000199053	miRNA	1805.97	1657.31
379	RN7SL734P	12	ENSG00000243420	misc_RNA	1798.69	0
380	RN7SL122P	1	ENSG00000263529	misc_RNA	1794.63	0
381	MIR4444-2	3	ENSG00000266780	miRNA	1787.23	0
382	MIR15A	13	ENSG00000283785	miRNA	1779.05	451.995
383	RNA5SP486	20	ENSG00000251770	rRNA	1769.05	0
384	MIR101-1	1	ENSG00000199135	miRNA	1765.29	166.953
385	RNA5SP152	4	ENSG00000202054	rRNA	1761.69	113.344
386	AL590867.2	6	ENSG00000218426	processed_pseudogene	1759.59	0
387	SNORA3B	11	ENSG00000212607	snoRNA	1757.34	0
388	RPL37AP8	11	ENSG00000176343	processed_pseudogene	1743.75	0
389	RNU4-89P	3	ENSG00000272359	snRNA	1728.76	0
390	SLC9A3R2	16	ENSG00000065054	protein_coding	1718.78	3.78547
391	RNU6-18P	15	ENSG00000207257	snRNA	1718.63	0
392	EEF1A1P11	1	ENSG00000228502	processed_pseudogene	1717.64	8.90095
393	RNY4P13	17	ENSG00000207011	misc_RNA	1703.72	0
394	MIR95	4	ENSG00000207807	miRNA	1698.75	1698.75
395	MTND6P4	5	ENSG00000249119	processed_pseudogene	1692.67	0
396	SNORA71D	20	ENSG00000200354	snoRNA	1671.65	92.8912
397	RN7SKP80	22	ENSG00000202058	misc_RNA	1661.91	0
398	MIR429	1	ENSG00000198976	miRNA	1657.31	1657.31
399	AP004607.5	11	ENSG00000255011	unprocessed_pseudogene	1653.81	0
400	RNA5SP36	13	ENSG00000222129	rRNA	1650.96	0
401	AC091179.2	17	ENSG00000244559	processed_pseudogene	1630.93	0
402	RNU6-16P	11	ENSG00000207113	snRNA	1608.17	0
403	MIR149	2	ENSG00000207611	miRNA	1596.49	1263.53
404	RN7SKP9	13	ENSG00000201793	misc_RNA	1556.19	0
405	MIR320B1	1	ENSG00000211543	miRNA	1555.17	1108.74
406	RNU6-31P	2	ENSG00000207116	snRNA	1547.81	0
407	RNA5SP290	9	ENSG00000252942	rRNA	1539.84	0
408	MIR361	X	ENSG00000199051	miRNA	1530.54	1044.04
409	MIR6807	19	ENSG00000275924	miRNA	1520.45	0
410	RNU6-12P	8	ENSG00000207334	snRNA	1513.38	0
411	RMRP	9	ENSG00000269900	lincRNA	1506.77	93.2417
412	RMRP	9	ENSG00000277027	ribozyme	1506.77	93.2417
413	MIR185	22	ENSG00000208023	miRNA	1499.29	1372.73
414	AC018738.1	2	ENSG00000237039	processed_pseudogene	1490.52	0
415	RNA5SP233	7	ENSG00000238391	rRNA	1488.44	0
416	RNY4P29	13	ENSG00000222733	misc_RNA	1468.67	643.465
417	RNA5SP519	Y	ENSG00000252289	rRNA	1460.19	0
418	SNORD71	16	ENSG00000223224	snoRNA	1452.42	0
419	SNORD105B	19	ENSG00000238531	snoRNA	1449.17	0
420	EEF1A1P6	7	ENSG00000233476	processed_pseudogene	1429.44	8.93313
421	AC010326.3	19	ENSG00000269867	sense_intronic	1424.71	18.2489
422	RNU2-17P	1	ENSG00000222222	snRNA	1423.41	0
423	RNU2-6P	13	ENSG00000223336	snRNA	1413.68	0
424	RNA5SP276	8	ENSG00000199450	rRNA	1412.11	0
425	RN7SL838P	11	ENSG00000243562	misc_RNA	1411.64	0
426	MTCO1P12	1	ENSG00000237973	unprocessed_pseudogene	1405.97	0
427	MIR128-1	2	ENSG00000207654	miRNA	1399.45	152.525
428	MIR31	9	ENSG00000199177	miRNA	1397.32	1235.45
429	LINC00324	17	ENSG00000178977	lincRNA	1391.91	0
430	MTATP6P1	1	ENSG00000248527	unprocessed_pseudogene	1361.96	18.1684
431	RNA5SP221	6	ENSG00000223203	rRNA	1356.95	0
432	GGTLC3	22	ENSG00000274252	protein_coding	1355.55	0
433	RN7SL564P	6	ENSG00000240606	misc_RNA	1350.38	0
434	RNU1-67P	X	ENSG00000207175	snRNA	1311.2	75.7946
435	MIR186	1	ENSG00000207721	miRNA	1308.13	1308.13
436	AC104563.1	11	ENSG00000240036	processed_pseudogene	1307.28	32.9454
437	MIR532	X	ENSG00000207758	miRNA	1307.02	411.818
438	LINC01841	19	ENSG00000266913	lincRNA	1305.86	1305.86
439	RNU6-42P	3	ENSG00000206892	snRNA	1299.23	0
440	RNA5SP50	1	ENSG00000200601	rRNA	1277.75	0
441	SNORD89	2	ENSG00000212283	snoRNA	1275.2	218.664
442	MTRNR2L12	3	ENSG00000269028	protein_coding	1273.47	0
443	LINC01783	1	ENSG00000233421	lincRNA	1267.33	46.8764
444	RNA5SP349	11	ENSG00000200613	rRNA	1251.56	0
445	RNU1-34P	6	ENSG00000201291	snRNA	1249.05	0
446	RPS11P5	12	ENSG00000232888	processed_pseudogene	1244.23	0
447	RPL37A	2	ENSG00000197756	protein_coding	1242.52	3.38063
448	RNA5SP263	8	ENSG00000200246	rRNA	1239.31	97.2797
449	MIR181B1	1	ENSG00000207975	miRNA	1236.33	0
450	RNA5-8SP2	16	ENSG00000200434	rRNA	1227.8	736.362
451	RF00218	6	ENSG00000251830	snoRNA	1205.53	0
452	RF00218	7	ENSG00000201009	snoRNA	1205.53	0
453	RNA5SP198	5	ENSG00000222308	rRNA	1186.7	0
454	MIR146B	10	ENSG00000202569	miRNA	1184.21	857.953
455	AL118557.1	14	ENSG00000258440	processed_pseudogene	1181.98	1181.98
456	MIR28	3	ENSG00000207651	miRNA	1162.78	1162.78
457	AC097484.2	4	ENSG00000251285	processed_pseudogene	1155.01	0
458	RNU6-47P	5	ENSG00000206593	snRNA	1154.97	0
459	RPL24P4	6	ENSG00000181524	processed_pseudogene	1154.74	0
460	SNORD105	19	ENSG00000209645	snoRNA	1154.38	0
461	AL691482.1	1	ENSG00000232296	processed_pseudogene	1149.26	1149.26
462	RNU6-14P	9	ENSG00000207360	snRNA	1142.2	0
463	MIR188	X	ENSG00000207768	miRNA	1141.28	290.695
464	RPS28P7	11	ENSG00000227097	processed_pseudogene	1135.3	0
465	EIF1P3	1	ENSG00000231684	processed_pseudogene	1130.54	0
466	MIR221	X	ENSG00000207870	miRNA	1124.36	906.754
467	AL138721.1	6	ENSG00000273870	processed_pseudogene	1122.8	0
468	AL512430.3	6	ENSG00000219559	processed_pseudogene	1121.51	0
469	RPS27AP11	6	ENSG00000218208	processed_pseudogene	1113.14	0
470	AL669983.1	9	ENSG00000169253	processed_pseudogene	1098.94	0
471	AC073861.1	3	ENSG00000242299	processed_pseudogene	1088.89	0
472	RPL10AP6	3	ENSG00000226360	processed_pseudogene	1082.36	0
473	ZNF436-AS1	1	ENSG00000249087	antisense	1080.36	817.63
474	AC024940.3	12	ENSG00000243517	processed_pseudogene	1071.69	0
475	RNA5SP325	10	ENSG00000200626	rRNA	1064.18	0
476	IGHD1OR15-1A	15	ENSG00000271336	IG_D_gene	1044.77	0
477	RNA5SP77	1	ENSG00000202264	rRNA	1040.85	103.82
478	RNA5SP218	6	ENSG00000200058	rRNA	1035.92	114.394
479	RN7SKP255	14	ENSG00000200312	misc_RNA	1029.5	0
480	AC011495.1	19	ENSG00000243829	processed_pseudogene	1029.04	0
481	MIR132	17	ENSG00000267200	miRNA	1028.49	247.091
482	RNU2-68P	X	ENSG00000222810	snRNA	1021.42	65.0238
483	PPIAP30	10	ENSG00000206448	processed_pseudogene	1015.48	0
484	EIF4BP7	X	ENSG00000225031	processed_pseudogene	1015.47	0
485	RNU6-10P	7	ENSG00000206763	snRNA	1011.12	116.552
486	MIR126	9	ENSG00000199161	miRNA	1006.13	882.466
487	RNU2-13P	2	ENSG00000251718	snRNA	1002.39	0
488	MIR320C2	18	ENSG00000212051	miRNA	987.643	756.4
489	HIST1H3C	6	ENSG00000278272	protein_coding	983.624	0
490	MTCO3P12	1	ENSG00000198744	unprocessed_pseudogene	981.571	0
491	MIR615	12	ENSG00000207571	miRNA	980.513	390.143
492	AL161787.1	9	ENSG00000219928	processed_pseudogene	979.835	0
493	RNA5SP172	4	ENSG00000201931	rRNA	977.453	0
494	RNU5A-8P	1	ENSG00000200972	snRNA	974.208	0
495	MIR181B2	9	ENSG00000207737	miRNA	965.338	842.354
496	RNA5SP260	8	ENSG00000200719	rRNA	961.382	0
497	RPS4XP1	12	ENSG00000214203	processed_pseudogene	960.095	0
498	MTCO2P2	18	ENSG00000267541	processed_pseudogene	949.071	0
499	SNORD15B	11	ENSG00000207445	snoRNA	945.038	0
500	MYL6P1	21	ENSG00000226543	processed_pseudogene	937.879	0
501	MIR151A	8	ENSG00000254324	miRNA	937.482	138.815
502	RNA5SP528	20	ENSG00000275305	rRNA	932.713	0
503	MIR339	7	ENSG00000199023	miRNA	929.911	929.911
504	AC107983.1	17	ENSG00000227077	processed_pseudogene	927.959	0
505	MTRNR2L8	11	ENSG00000255823	protein_coding	919.73	0
506	RNU6ATAC	9	ENSG00000221676	snRNA	913.819	0
507	MIR8061	19	ENSG00000277636	miRNA	907.88	0
508	SNORD111B	16	ENSG00000221514	snoRNA	904.568	0
509	PPIAP40	11	ENSG00000230593	processed_pseudogene	904.131	0
510	MTND5P11	5	ENSG00000248923	processed_pseudogene	901.177	6.82194
511	AC025627.3	17	ENSG00000266179	processed_pseudogene	892.271	892.271
512	RPL41P2	15	ENSG00000256338	processed_pseudogene	866.901	0
513	RNA5SP450	18	ENSG00000223138	rRNA	862.84	0
514	EIF1P1	9	ENSG00000229875	processed_pseudogene	859.457	0
515	RF00569	3	ENSG00000252787	snoRNA	855.351	0
516	RF00569	3	ENSG00000222345	snoRNA	855.351	0
517	RNA5SP376	12	ENSG00000212251	rRNA	854.838	0
518	SNORD126	14	ENSG00000238344	snoRNA	854.235	0
519	RN7SL300P	3	ENSG00000265813	misc_RNA	853.458	0
520	AC115837.1	8	ENSG00000253341	processed_pseudogene	842.911	0
521	RPS6	9	ENSG00000137154	protein_coding	842.829	0
522	MIR4488	11	ENSG00000266006	miRNA	838.939	405.066
523	RPS19P3	14	ENSG00000240463	processed_pseudogene	837.58	0
524	MTND2P28	1	ENSG00000225630	unprocessed_pseudogene	828.771	0
525	HADHA	2	ENSG00000084754	protein_coding	825.851	0.478338
526	AL031727.1	1	ENSG00000226396	processed_pseudogene	824.365	0
527	FP671120.1	21	ENSG00000278996	lincRNA	821.597	0
528	VTRNA1-3	5	ENSG00000202515	misc_RNA	818.252	140.392
529	MIR365B	17	ENSG00000283978	miRNA	816.047	224.628
530	MIR187	18	ENSG00000207797	miRNA	811.787	228.788
531	RN7SKP113	4	ENSG00000200761	misc_RNA	805.685	0
532	RNA5SP448	17	ENSG00000200021	rRNA	805.043	0
533	AC005165.2	7	ENSG00000239622	processed_pseudogene	794.181	0
534	RPL3P4	14	ENSG00000232573	processed_pseudogene	789.516	0
535	RNU6-40P	1	ENSG00000206981	snRNA	784.362	0
536	RNU6-20P	16	ENSG00000206833	snRNA	781.94	0
537	RNU2-3P	15	ENSG00000222076	snRNA	781.808	65.0238
538	RNA5SP286	9	ENSG00000212454	rRNA	777.507	0
539	SNORA11	X	ENSG00000221716	snoRNA	777.296	0
540	HES7	17	ENSG00000179111	protein_coding	776.866	0
541	MIR5589	19	ENSG00000266204	miRNA	776.845	0
542	RPL30P4	3	ENSG00000237676	processed_pseudogene	776.208	0
543	RNA5SP267	8	ENSG00000201763	rRNA	774.117	197.672
544	MIR181A1	1	ENSG00000207759	miRNA	773.951	226.689
545	MIR660	X	ENSG00000207970	miRNA	772.158	772.158
546	RNU6-98P	X	ENSG00000206900	snRNA	771.526	0
547	RNU6ATAC2P	5	ENSG00000210678	snRNA	768.347	0
548	RNU2-48P	5	ENSG00000222626	snRNA	765.098	0
549	RNA5SP204	6	ENSG00000201415	rRNA	762.075	105.594
550	RNA5SP333	11	ENSG00000200336	rRNA	760.92	0
551	RNA5SP377	12	ENSG00000212154	rRNA	760.465	333.906
552	SCGB2A2	11	ENSG00000110484	protein_coding	759.706	6.84461
553	GGTLC1	20	ENSG00000149435	protein_coding	757.156	4.07606
554	RNU6-761P	6	ENSG00000206875	snRNA	756.462	0
555	RNA5SP462	19	ENSG00000252539	rRNA	753.335	0
556	MIR210	11	ENSG00000199038	miRNA	752.47	566.721
557	AC233982.1	X	ENSG00000232332	processed_pseudogene	746.764	0
558	AC022596.1	17	ENSG00000264729	lincRNA	745.139	0
559	RN7SL308P	8	ENSG00000243951	misc_RNA	742.816	0
560	MTCO2P12	1	ENSG00000229344	unprocessed_pseudogene	734.85	0
561	AC016712.1	2	ENSG00000235225	processed_pseudogene	734.487	0
562	RNA5SP473	19	ENSG00000252211	rRNA	734.374	99.6333
563	RPL34P33	19	ENSG00000241282	processed_pseudogene	726.415	37.1007
564	RPL7P1	5	ENSG00000214485	processed_pseudogene	722.994	33.1221
565	EEF1A1P16	12	ENSG00000213235	processed_pseudogene	722.456	0
566	RN7SL216P	3	ENSG00000244404	misc_RNA	715.4	0
567	AL109766.1	14	ENSG00000259137	processed_pseudogene	711.383	0
568	AC007318.1	2	ENSG00000172974	processed_pseudogene	710.736	0
569	RNA5SP241	7	ENSG00000212628	rRNA	709.64	0
570	AP001086.1	18	ENSG00000243779	processed_pseudogene	706.9	0
571	RNU1-22P	16	ENSG00000200204	snRNA	706.119	550.839
572	AC020898.1	5	ENSG00000213757	processed_pseudogene	704.938	0
573	MTRNR2L10	X	ENSG00000256045	protein_coding	704.418	0
574	H2AFX	11	ENSG00000188486	protein_coding	703.291	4.14026
575	SNORD116-8	15	ENSG00000207093	snoRNA	703.229	0
576	ANP32B	9	ENSG00000136938	protein_coding	701.742	4.87166
577	SNORD60	16	ENSG00000206630	snoRNA	699.97	0
578	RNY3P13	3	ENSG00000202412	misc_RNA	698.444	244.644
579	AC009362.1	7	ENSG00000233287	processed_pseudogene	697.117	0
580	MIR6511A3	16	ENSG00000276311	miRNA	695.056	0
581	RNY3P8	13	ENSG00000223298	misc_RNA	694.197	0
582	SNORD127	14	ENSG00000239043	snoRNA	692.346	0
583	MTND1P24	12	ENSG00000257858	unprocessed_pseudogene	687.462	0
584	RNY1P13	1	ENSG00000201900	misc_RNA	685.162	118.794
585	MIR98	X	ENSG00000271886	miRNA	685.053	0
586	AC073133.1	7	ENSG00000228569	lincRNA	684.606	0
587	RNA5SP444	17	ENSG00000252653	rRNA	683.688	0
588	MIR181A2	9	ENSG00000207595	miRNA	680.066	680.066
589	AC016739.1	2	ENSG00000218175	processed_pseudogene	674.06	35.9143
590	AC116565.1	4	ENSG00000273238	protein_coding	673.883	673.883
591	AC005000.1	X	ENSG00000228532	processed_pseudogene	673.242	0
592	MIR24-2	19	ENSG00000284387	miRNA	672.146	514.772
593	TMSB10	2	ENSG00000034510	protein_coding	670.663	0
594	RN7SL665P	9	ENSG00000264169	misc_RNA	668.253	330.556
595	PABPC1P4	12	ENSG00000255642	processed_pseudogene	659.388	0
596	RNA5SP250	7	ENSG00000199404	rRNA	650.102	0
597	HIST3H2A	1	ENSG00000181218	protein_coding	649.727	0
598	SNORA53	12	ENSG00000212443	snoRNA	649.126	0
599	EIF1P7	2	ENSG00000213772	processed_pseudogene	644.409	0
600	USP17L2	8	ENSG00000223443	protein_coding	638.313	0
601	YBX1P10	9	ENSG00000213866	processed_pseudogene	637.33	0
602	AC034236.1	5	ENSG00000185641	processed_pseudogene	635.539	0
603	TRIM43	2	ENSG00000144015	protein_coding	634.937	0
604	HNRNPA3P5	13	ENSG00000236565	processed_pseudogene	631.839	0
605	RPS3AP26	7	ENSG00000214389	processed_pseudogene	631.131	0
606	RNU7-105P	11	ENSG00000251919	snRNA	630.42	0
607	AC092384.1	16	ENSG00000205018	antisense	629.713	464.148
608	RANP4	X	ENSG00000225125	processed_pseudogene	628.085	0
609	RNA5SP42	1	ENSG00000201148	rRNA	626.85	0
610	RPL22P1	3	ENSG00000213178	processed_pseudogene	626.06	30.2067
611	RNU1-13P	1	ENSG00000238825	snRNA	625.575	0
612	SNORA80E	1	ENSG00000207475	snoRNA	621.554	0
613	AL513318.1	9	ENSG00000224887	processed_pseudogene	620.899	0
614	RNU6-164P	5	ENSG00000201474	snRNA	618.983	0
615	RN7SL278P	15	ENSG00000243365	misc_RNA	618.689	0
616	RPL10AP2	8	ENSG00000188873	processed_pseudogene	613.383	0
617	RNA5SP114	2	ENSG00000200650	rRNA	612.001	0
618	RPS27AP19	19	ENSG00000269228	processed_pseudogene	609.261	0
619	RN7SKP185	20	ENSG00000199683	misc_RNA	604.895	0
620	SNORA20	6	ENSG00000207392	snoRNA	602.67	0
